# Supplementary material for: Validity and reliability of accelerations and orientations measured using wearable sensors during functional activities
Source: Sci Rep. 2022 Aug 26;12:14619. doi: 10.1038/s41598-022-18845-x (PMC9417076; doi:10.1038/s41598-022-18845-x)
Supplement: Supplementary file 2 — Supplementary Information 2. [file 41598_2022_18845_MOESM2_ESM.xlsx]

## Sheet: Abbreviations
TABS	DESCRIPTION
sq_dot1	Mean, maximum and range values of accelerations and orientations from Xsens DOT while squatting during data collection 1
sq_dot2	Mean, maximum and range values of accelerations and orientations from Xsens DOT while squatting during data collection 2
sq_dot3	Mean, maximum and range values of accelerations and orientations from Xsens DOT while squatting during data collection 3
sq_mtw	Mean, maximum and range values of accelerations and orientations from Xsens MTw while squatting during data collection 1
jp_dot1	Mean, maximum and range values of accelerations and orientations from Xsens DOT while jumping during data collection 1
jp_dot2	Mean, maximum and range values of accelerations and orientations from Xsens DOT while jumping during data collection 2
jp_dot3	Mean, maximum and range values of accelerations and orientations from Xsens DOT while jumping during data collection 3
jp_mtw	Mean, maximum and range values of accelerations and orientations from Xsens MTw while jumping during data collection 1
walk_dot1	Mean, maximum and range values of accelerations and orientations from Xsens DOT while walking during data collection 1
walk_dot2	Mean, maximum and range values of accelerations and orientations from Xsens DOT while walking during data collection 2
walk_dot3	Mean, maximum and range values of accelerations and orientations from Xsens DOT while walking during data collection 3
walk_mtw	Mean, maximum and range values of accelerations and orientations from Xsens MTw while walking during data collection 1
stair_dot1	Mean, maximum and range values of accelerations and orientations from Xsens DOT while stair ascending and descending during data collection 1
stair_dot2	Mean, maximum and range values of accelerations and orientations from Xsens DOT while stair ascending and descending during data collection 2
stair_dot3	Mean, maximum and range values of accelerations and orientations from Xsens DOT while stair ascending and descending during data collection 3
stair_mtw	Mean, maximum and range values of accelerations and orientations from Xsens MTw while stair ascending and descending during data collection 1
VARIABLES	DESCRIPTION
P_acc_z_mean	Mean value of acceleration in z axis from a sensor located on sacrum
P_or_z_mean	Mean value of orientation in z axis from a sensor located on sacrum
S_acc_z_mean	Mean value of acceleration in z axis from a sensor located on shank
S_or_z_mean	Mean value of orientation in z axis from a sensor located on shank
T_acc_z_mean	Mean value of acceleration in z axis from a sensor located on thigh
T_or_z_mean	Mean value of orientation in z axis from a sensor located on thigh
P_acc_z_max	Maximum value of acceleration in z axis from a sensor located on sacrum
P_or_z_max	Maximum value of orientation in z axis from a sensor located on sacrum
S_acc_z_max	Maximum value of acceleration in z axis from a sensor located on shank
S_or_z_max	Maximum value of orientation in z axis from a sensor located on shank
T_acc_z_max	Maximum value of acceleration in z axis from a sensor located on thigh
T_or_z_max	Maximum value of orientation in z axis from a sensor located on thigh
P_acc_z_rom	Range value of acceleration in z axis from a sensor located on sacrum
P_or_z_rom	Range value of orientation in z axis from a sensor located on sacrum
S_acc_z_rom	Range value of acceleration in z axis from a sensor located on shank
S_or_z_rom	Range value of orientation in z axis from a sensor located on shank
T_acc_z_rom	Range value of acceleration in z axis from a sensor located on thigh
T_or_z_rom	Range value of orientation in z axis from a sensor located on thigh

## Sheet: sq_dot1
P_acc_z_mean	P_acc_z_max	P_acc_z_rom	P_acc_y_mean	P_acc_y_max	P_acc_y_rom	P_acc_x_mean	P_acc_x_max	P_acc_x_rom	S_acc_z_mean	S_acc_z_max	S_acc_z_rom	S_acc_y_mean	S_acc_y_max	S_acc_y_rom	S_acc_x_mean	S_acc_x_max	S_acc_x_rom	T_acc_z_mean	T_acc_z_max	T_acc_z_rom	T_acc_y_mean	T_acc_y_max	T_acc_y_rom	T_acc_x_mean	T_acc_x_max	T_acc_x_rom	P_or_z_mean	P_or_z_max	P_or_z_rom	P_or_y_mean	P_or_y_max	P_or_y_rom	P_or_x_mean	P_or_x_max	P_or_x_rom	S_or_z_mean	S_or_z_max	S_or_z_rom	S_or_y_mean	S_or_y_max	S_or_y_rom	S_or_x_mean	S_or_x_max	S_or_x_rom	T_or_z_mean	T_or_z_max	T_or_z_rom	T_or_y_mean	T_or_y_max
3.20508	7.52991	13.8724	0.468343	0.853058	1.69154	0.954537	1.95995	3.56083	1.17311	2.21385	4.28757	1.74383	5.42611	7.9896	1.36111	3.64812	5.3592	2.00664	5.41552	9.03815	0.711841	2.57568	4.45062	0.816764	2.63504	4.65145	23.5841	24.59	2.54909	63.3363	67.7489	9.43935	5.13689	7.23757	4.69819	95.6421	100.494	10.7333	100.074	114.48	28.2902	13.9061	19.1303	12.0846	70.2923	75.9149	10.4703	92.0898	98.0932
1.67756	3.9951	7.46573	0.20446	0.494176	0.924215	0.303459	0.720634	1.27601	0.523238	1.15067	2.21655	0.746746	1.6174	3.17576	0.548583	1.37339	2.40361	0.980542	2.16534	3.72882	0.250365	0.835304	1.55344	0.337314	1.31404	2.01976	21.8592	23.467	2.90079	49.0498	71.4784	42.1073	2.45156	3.80773	2.75415	106.63	109.508	7.15383	103.264	117.542	31.4774	9.1884	13.2132	8.89574	72.3505	83.4723	22.4893	95.6919	103.83
1.06519	3.0292	4.93115	0.0962882	0.282769	0.495095	0.302602	1.00493	1.57747	0.312024	0.879248	1.35959	0.384131	1.01968	1.55957	0.369957	1.40594	2.35459	0.582247	2.3479	3.31857	0.193099	0.497939	0.762472	0.229047	0.593694	1.10375	21.96	22.9001	1.58524	52.8306	61.9883	17.0094	4.08296	5.0262	1.68345	109.49	111.334	3.26218	106.907	124.787	35.3287	11.5633	18.9875	13.5822	66.4331	70.8227	9.60856	89.6745	92.5315
0.564242	1.65418	2.72119	0.183116	0.386453	0.689135	0.146597	0.371881	0.599143	0.321234	0.644021	1.09926	0.391518	0.985957	1.58313	0.317829	0.68104	1.19987	0.415955	0.98649	1.58731	0.271873	0.946814	1.29232	0.197297	0.449688	0.730954	24.9223	27.1889	4.88944	69.1037	73.6341	9.81562	4.58505	5.28439	1.71168	103.044	108.317	9.40088	105.689	125.006	38.551	20.0619	29.4172	17.0345	75.4794	78.2264	5.4137	86.405	96.6684
4.43399	9.51933	15.6793	0.6459	1.41471	2.56999	1.12865	2.72669	4.82723	0.97883	1.8001	3.47589	1.50605	5.0836	7.6199	1.00273	2.64754	4.65662	1.94629	3.91479	6.68717	0.87076	3.42297	5.07949	0.539995	1.35648	2.65548	26.8568	27.9989	2.56527	60.3082	66.3333	11.8663	1.4337	3.21604	3.37086	89.024	92.0055	7.11512	103.986	113.49	25.435	21.69	26.5197	11.6771	83.3978	145.635	83.248	63.1797	92.5046
1.21356	4.20292	6.3827	0.113717	0.341164	0.581771	0.32519	0.804959	1.46178	0.368493	0.972192	1.55235	0.371781	1.10881	1.75922	0.60465	1.56732	2.47451	0.774452	2.68277	4.19082	0.16741	0.506594	0.812683	0.197664	0.580107	0.739985	17.5425	18.4835	2.12903	54.4261	66.5655	26.6821	2.9572	3.36642	0.693961	96.0536	103.1	12.4079	97.0318	106.965	19.8	22.0764	31.8839	19.5857	102.846	113.148	18.2475	102.116	109.13
0.324976	1.09128	1.8549	0.0445814	0.152011	0.213065	0.110171	0.379172	0.558358	0.181931	0.521847	0.783069	0.146325	0.45737	0.897049	0.182448	0.513597	0.925896	0.239288	0.677597	1.09922	0.10658	0.255692	0.465168	0.12804	0.453728	0.793559	54.3978	57.684	7.30274	58.5377	73.4794	38.609	6.58127	8.30421	2.48798	115.902	120.303	7.99478	105.214	125.239	38.6647	13.5128	16.1597	5.57297	62.7509	65.9209	5.76784	96.3128	103.326
1.09332	3.17024	6.10484	0.180071	0.304173	0.35428	0.308058	0.891106	1.29194	0.393869	0.991319	1.90595	0.480292	1.33912	2.41899	0.550341	1.46464	2.38192	0.601657	1.79911	3.46867	0.303625	0.95878	1.48046	0.275898	0.710706	1.06411	10.3302	12.0929	3.47936	61.9676	71.8516	18.9652	3.30839	6.66539	5.79773	99.0462	104.014	9.10627	99.9082	111.848	21.849	17.5414	22.3307	9.26322	67.2458	74.4986	12.7213	93.9729	100.237
1.07062	2.73525	4.4661	0.0953578	0.253339	0.379617	0.179139	0.425023	0.813481	0.238797	0.529594	1.00152	0.354599	1.24063	2.14871	0.300162	1.2153	1.97105	0.573089	1.60334	2.8271	0.213993	0.690171	0.980683	0.256048	0.824748	1.48011	26.1345	26.5577	1.05643	26.1498	33.2007	13.0856	1.52741	2.05141	0.947851	98.0095	100.121	4.75564	92.8968	96.1633	7.77248	17.9886	18.9299	2.4593	60.0774	65.943	11.3818	98.0871	102.354
1.12396	4.40449	7.67626	0.191492	0.452724	0.6022	0.317237	0.970405	1.60771	0.357241	0.93349	1.78497	0.469931	1.69748	2.65904	0.429212	1.77685	2.6138	0.511829	1.82504	3.36711	0.311424	1.21199	1.75039	0.285449	1.15994	1.93048	22.4946	24.8977	4.34065	59.7375	69.8688	18.3012	1.42273	2.36763	2.19974	95.723	101.252	10.6361	101.961	112.539	30.1425	18.4195	25.4267	19.4876	115.184	170.846	70.9113	49.774	95.2118
1.34304	3.94265	6.7962	0.205871	0.56286	0.720664	0.332492	0.799109	1.07157	0.557977	1.23299	2.33509	0.440778	1.16677	1.96766	0.847816	2.54399	3.73024	0.856424	2.19986	4.11491	0.380669	1.10911	1.4545	0.425294	1.17888	1.92185	107.217	112.335	8.03319	52.6938	56.6889	10.3301	0.61046	0.952205	1.4672	111.742	115.103	5.57731	102.658	118.988	27.7018	14.5662	26.5964	21.813	63.8513	70.6622	13.8227	96.6287	99.4451
1.38005	4.59497	7.71219	0.661833	1.44807	2.45143	0.41911	0.876522	0.846659	0.397365	1.22382	2.20093	0.363725	1.0093	1.85853	1.1489	3.83036	6.62257	0.899508	3.39913	5.19742	0.416424	0.949522	1.63352	0.445557	1.44092	2.6907	92.7149	101.004	15.3748	70.7937	81.6073	23.3157	4.52317	9.23556	7.31659	133.748	136.654	4.59891	95.5697	108.392	26.0978	17.5274	27.8067	19.6137	95.2077	102.929	14.4446	91.6348	97.2554
0.525641	1.57623	2.78515	0.22732	0.466579	0.466115	0.330743	0.706731	1.01393	0.156788	0.427792	0.582617	0.196408	0.461901	0.630081	0.244097	0.526687	0.697019	0.267204	0.753784	1.31452	0.193902	0.419954	0.526148	0.20234	0.503485	0.808755	18.1324	25.3673	11.0039	61.9177	78.8625	36.6345	2.0792	3.11289	2.50474	109.138	110.324	2.95601	99.6927	115.956	26.6126	14.5256	17.446	6.42251	84.2367	111.491	37.4502	86.1528	100.297
2.48022	6.76772	12.5672	0.551766	1.31257	2.49412	0.561885	1.07699	1.93266	0.646781	1.38126	2.71317	0.899995	3.58343	4.73793	1.03592	3.7404	5.39343	1.33191	3.59136	7.01569	0.519115	1.87267	2.55808	0.542874	1.78032	3.20095	56.5594	57.8782	4.49142	52.8857	63.0545	20.4955	5.5996	7.04656	2.5965	83.7509	86.7315	4.6201	91.8915	99.1111	15.5889	21.0375	30.9528	21.9924	80.2957	102.191	31.0017	82.5393	97.6478
0.76898	3.80696	4.97473	0.331238	0.956365	1.33568	0.146266	0.40553	0.510821	0.227012	0.549247	0.813269	0.296788	0.895421	1.45631	0.200109	0.885823	1.24106	0.342849	1.66108	2.16893	0.239883	0.53797	0.983539	0.185573	0.871284	1.41074	97.8483	107.547	13.1996	72.0069	79.131	16.579	1.67162	4.27256	4.52782	112.336	115.064	6.36225	105.121	118.196	30.8331	17.2623	18.5421	2.93896	76.9594	96.133	27.6203	82.5197	94.3637
1.99777	6.01833	9.59558	0.383735	1.19272	1.43551	0.684715	1.59299	2.68636	0.400755	0.70543	1.4053	0.781523	1.4608	2.70326	0.552062	1.25743	2.07633	1.06953	3.1321	5.59113	0.206768	0.708594	1.29822	0.441991	1.24143	2.38678	29.8706	34.4273	8.90938	49.3707	66.5141	28.394	4.58569	5.83832	2.79614	95.9741	98.4025	5.9388	110.735	126.354	35.7893	14.5528	17.188	5.62508	55.5345	67.2707	23.4587	101.643	113.19
2.26395	8.69554	12.847	0.415626	0.829224	1.61634	1.96515	5.24568	4.68838	0.552929	1.30819	2.404	0.961404	2.23469	4.25579	1.0403	2.20306	3.8864	1.25983	3.61553	6.24031	0.533973	1.25413	2.41257	0.750871	1.86606	2.25453	29.5117	31.3183	4.33291	75.3947	90.4127	21.686	6.70329	7.76569	2.55305	103.199	109.145	11.62	103.639	120.117	38.3663	14.876	20.2032	12.5623	104.801	162.303	68.2062	48.0279	84.6059
2.10242	6.02984	9.54504	0.305522	0.865543	1.66825	0.797546	1.4334	2.77158	0.619359	1.49302	2.52218	0.743109	1.98086	2.98711	0.556438	2.37058	3.02386	1.18295	3.464	5.73018	0.476733	1.46913	2.43553	0.378109	0.909772	1.6636	25.4712	27.1253	3.53068	56.3739	65.6213	15.5918	2.31391	4.96811	5.13441	104.082	108.618	8.03181	112.125	128.897	37.0788	16.7616	24.0599	16.5946	123.486	129.265	15.5229	98.111	103.915
1.02547	4.05756	5.80465	0.208296	0.496469	0.658349	0.0783522	0.339404	0.511024	0.347248	0.823432	1.38615	0.217339	0.528639	1.04832	0.405896	1.47548	2.26717	0.6625	2.26419	3.42359	0.104644	0.25189	0.484785	0.128148	0.372756	0.731037	114.336	128.092	19.2068	73.8888	84.6618	17.6721	1.68764	3.07347	4.06492	117.284	123.149	11.7134	104.133	117.505	27.5116	25.7612	35.5653	19.4263	98.3256	126.412	37.6814	86.999	96.8428
1.59909	5.95603	9.14479	0.396947	1.70092	2.50864	0.818798	2.23481	3.57229	0.387697	0.938156	1.74107	0.52683	2.09831	3.07369	0.550613	2.08315	3.00126	0.77272	2.30113	4.01866	0.276493	0.776795	1.37911	0.4943	1.60657	2.89879	31.8589	34.9277	6.45902	68.0187	75.6209	15.2657	6.58435	9.25526	5.20198	116.946	119.601	5.30679	111.511	123.089	29.0846	17.9782	20.7272	6.89133	87.8904	147.797	77.2361	71.0778	92.6038
2.28763	9.26457	13.0701	0.285611	0.531002	0.879854	0.535953	1.24371	2.08361	0.508033	1.39225	2.22243	0.930023	2.34775	4.14886	0.550932	1.31116	2.44994	1.37406	5.07657	7.81861	0.328203	0.881004	1.56643	0.359271	1.36264	2.7198	16.8686	18.0588	2.62992	49.2855	59.5661	20.4336	3.20745	4.31897	2.89669	96.3356	100.66	8.09451	101.246	115.096	29.9771	18.2874	20.8701	5.65541	73.4813	115.916	56.6815	76.9068	96.1111
[truncated: 4 more columns]

## Sheet: sq_dot2
P_acc_z_mean	P_acc_z_max	P_acc_z_rom	P_acc_y_mean	P_acc_y_max	P_acc_y_rom	P_acc_x_mean	P_acc_x_max	P_acc_x_rom	S_acc_z_mean	S_acc_z_max	S_acc_z_rom	S_acc_y_mean	S_acc_y_max	S_acc_y_rom	S_acc_x_mean	S_acc_x_max	S_acc_x_rom	T_acc_z_mean	T_acc_z_max	T_acc_z_rom	T_acc_y_mean	T_acc_y_max	T_acc_y_rom	T_acc_x_mean	T_acc_x_max	T_acc_x_rom	P_or_z_mean	P_or_z_max	P_or_z_rom	P_or_y_mean	P_or_y_max	P_or_y_rom	P_or_x_mean	P_or_x_max	P_or_x_rom	S_or_z_mean	S_or_z_max	S_or_z_rom	S_or_y_mean	S_or_y_max	S_or_y_rom	S_or_x_mean	S_or_x_max	S_or_x_rom	T_or_z_mean	T_or_z_max	T_or_z_rom	T_or_y_mean	T_or_y_max
3.70685	8.53293	14.9096	0.443517	1.14042	2.21819	0.940118	2.1539	3.78795	1.49851	2.94327	5.05334	2.21284	6.66214	9.95685	1.596	4.38387	6.46196	2.44667	6.15396	9.80862	0.965566	3.82154	5.93066	1.16651	4.46076	8.1528	20.0525	22.5917	4.57011	62.2013	66.1822	6.48295	5.55782	7.8906	4.01168	102.083	106.309	10.2264	105.559	120.693	30.8721	9.70083	11.7648	5.24631	64.0158	69.0114	8.44538	97.2457	101.011
2.17215	5.3538	9.22769	0.331913	0.744477	1.2833	0.375721	0.748499	1.41443	0.665098	1.51923	2.64288	1.09551	3.08578	5.27878	0.761617	1.99214	3.22036	1.34421	3.21831	5.12739	0.450079	1.56616	2.54659	0.538963	1.8249	3.4013	17.011	18.3087	3.34696	43.2375	62.9686	37.6321	0.669012	1.18002	2.32075	87.5217	90.8544	7.51217	92.9198	105.739	27.8539	15.3994	21.8676	13.9063	52.8679	65.3343	24.0965	104.806	110.091
2.49369	5.76754	11.0423	0.128054	0.348838	0.697499	0.53961	1.89394	2.77944	0.877213	2.23614	4.10714	0.854682	2.80466	4.04419	1.25992	4.36581	6.3321	1.48083	3.65532	7.2356	0.649692	2.07867	3.04376	0.521305	1.27926	2.45623	18.6784	19.9252	2.78584	56.5993	62.8179	11.647	1.45897	2.55897	2.00307	120.452	126.008	10.3741	105.865	125.591	37.5646	19.763	26.768	14.5635	48.4854	54.9409	11.5151	94.5717	96.4273
2.35485	6.56463	11.1568	0.465583	0.829602	0.814044	0.474618	1.5984	1.75856	0.948166	2.51822	4.414	1.26077	3.25565	5.68401	1.40248	3.80388	6.84778	1.31959	3.96697	6.47333	0.990028	2.88631	4.63964	1.0879	2.25515	3.87525	12.227	14.0825	6.6829	71.9948	75.3092	6.58526	5.29055	6.4477	2.48581	102.168	108.462	12.2217	98.467	115.515	35.0097	14.5844	25.187	21.8862	78.7692	82.2805	7.98461	87.6577	96.9625
5.04982	11.8204	20.4261	0.500117	2.03847	2.61404	1.40422	4.55987	7.52983	1.30698	2.48268	4.69271	2.02191	9.10578	12.4482	1.55961	8.30283	10.269	2.34282	5.89804	11.0004	1.3678	5.50422	8.3673	0.851331	2.45284	4.5551	30.8553	34.1292	6.11834	57.5353	68.1223	17.2942	0.67347	1.36239	2.60614	78.5502	81.0402	7.47026	94.6082	101.942	19.8146	15.0424	21.0575	15.9709	81.7022	128.321	64.3265	65.2108	92.5214
2.37438	8.4472	13.7359	0.260465	0.709545	1.24654	0.760158	1.90069	3.69065	0.595997	2.0702	3.45516	0.60534	1.41617	2.56964	1.05385	2.44373	4.3966	1.42169	5.74443	9.15743	0.354154	1.1298	2.05513	0.652719	1.85361	3.342	18.7595	22.3853	6.76649	54.664	70.5263	33.3454	3.42177	5.50589	4.83425	96.07	102.704	12.2419	96.7235	107.825	19.8769	23.4431	31.7444	17.4642	77.2308	88.806	20.4808	105.077	107.641
0.497104	1.68684	2.59446	0.0566244	0.146489	0.27308	0.141873	0.555426	0.791134	0.223344	0.619704	1.0401	0.257295	0.722033	1.27091	0.256796	0.72442	1.29397	0.37838	0.988802	1.67959	0.152114	0.427133	0.760563	0.155172	0.514683	0.930176	64.4338	69.4681	9.44066	56.5981	68.687	33.524	1.76872	3.29703	2.50133	104.753	110.255	10.6318	101.028	118.631	34.6832	18.3181	24.0615	12.0541	60.3789	63.7158	7.26146	97.0729	104.617
1.31324	3.12038	5.76748	0.184709	0.529165	0.978641	0.535835	1.58738	2.48274	0.406888	0.899838	1.67447	0.541474	2.21249	3.45385	0.618609	2.07878	3.2018	0.683402	1.80135	3.31247	0.288787	1.29469	2.25801	0.343382	1.42603	2.6048	3.9256	7.57454	5.84964	69.7389	83.1537	24.1979	2.51436	3.62837	6.865	96.5118	99.7118	6.88652	100.267	108.23	17.708	16.6995	20.775	10.3308	71.612	80.0204	13.9813	90.9278	98.9299
1.21802	3.81189	5.10214	0.154118	0.508706	0.606048	0.270996	0.667258	1.26777	0.313475	0.761493	1.16095	0.441387	1.25563	2.46529	0.463468	1.34418	2.29656	0.795671	2.34304	3.37235	0.221719	0.682845	1.26162	0.382436	0.965428	1.87168	24.0893	24.8465	1.92732	36.1912	45.7289	19.9573	5.17367	6.43305	2.35257	94.5685	97.3804	5.65866	89.0009	94.4703	11.1771	16.0738	17.8595	3.50589	53.6213	57.5436	10.6879	106.032	110.989
1.19175	3.64934	6.53691	0.0995352	0.300609	0.439895	0.50159	0.959017	1.70002	0.326213	0.880785	1.48292	0.417126	1.22579	2.08824	0.506469	1.50761	2.15648	0.550926	1.48636	2.72871	0.260207	0.950429	1.40601	0.372557	1.14395	1.59624	5.88364	7.37165	2.91088	59.4587	65.3725	11.1346	1.0105	2.56477	3.60913	78.1267	81.5443	7.09276	88.8137	95.9879	19.6903	27.8976	36.4245	22.4157	115.184	170.846	70.9113	49.774	95.2118
1.95304	5.54875	10.2875	0.163748	0.651048	1.13658	0.325593	0.870665	1.56322	0.794695	2.32384	4.11526	0.955015	2.56778	4.40545	1.02796	3.59463	5.18864	1.28486	3.96029	7.05271	0.475828	1.33219	2.42977	0.521057	1.3735	2.72687	95.5318	98.1154	4.27279	51.2276	57.1928	13.7735	3.00186	4.72798	3.36556	85.2468	90.1913	8.11286	96.9011	115.418	30.6792	24.2512	38.4664	26.1294	66.7894	75.2275	19.1764	95.8957	98.5694
1.4345	4.69048	7.9094	0.352074	0.881341	1.55819	0.402856	1.3062	1.71734	0.33851	1.16853	1.94769	1.25951	2.91074	5.10784	1.29768	2.78634	4.10603	0.937348	3.42827	5.3307	0.516616	1.53163	2.65017	0.643418	1.5429	2.17727	69.8844	71.5253	4.76443	68.3346	77.4015	20.1929	1.2152	3.62332	4.51259	83.5341	86.8521	5.96604	89.763	102.224	23.9467	16.7696	27.3261	18.5967	61.4902	69.2533	17.6318	95.1034	103.746
1.26167	5.31661	7.18909	0.170505	0.403018	0.624885	0.393996	0.851538	1.60014	0.31026	1.42159	2.08124	0.443722	1.61259	3.1117	0.361553	1.11619	1.67514	0.64323	2.81748	4.18078	0.358518	1.03322	1.69427	0.389459	1.15514	1.91429	2.64505	5.96311	6.66572	51.5784	72.9438	37.989	2.23234	3.0027	2.09533	90.6234	92.4534	4.16401	101.997	120.362	32.4754	12.5655	16.5707	7.36031	72.5636	87.6129	23.3265	93.5424	103.541
3.16277	7.8004	14.014	0.444992	0.921389	1.65216	0.811588	2.27436	3.67308	0.648893	1.24005	2.47753	0.855972	2.61819	4.38498	1.38183	4.15636	6.10792	1.84428	4.44093	7.97797	0.468292	1.30153	2.26707	0.521732	1.75797	3.15577	19.971	20.9578	1.93992	56.0042	66.7565	19.4022	2.49416	3.82902	3.44151	74.6414	79.3574	10.0073	81.7806	85.2664	6.49886	26.3987	33.3366	19.2301	81.4611	100.943	28.5154	85.0423	96.5667
1.33117	5.76515	7.78315	0.1947	0.653723	0.850745	0.598078	1.42975	2.15704	0.350095	0.772151	1.44034	0.555688	2.05998	3.03891	0.427903	1.83384	2.22753	0.65315	2.77188	4.02417	0.36172	1.0826	1.98344	0.387192	1.75935	2.30139	49.4013	51.7226	4.90253	61.2549	70.095	19.3919	1.25102	3.55152	3.60795	91.5647	93.7115	6.49026	96.3641	111.96	33.4987	24.4747	29.1885	10.5591	72.3701	89.9742	25.9662	79.3018	92.2563
2.79462	7.98255	12.3034	0.911733	2.46142	2.65643	1.05892	2.63879	4.24276	0.484866	1.02968	1.97484	0.617604	1.84713	3.38635	1.14417	2.15811	4.11766	1.46512	4.3775	7.31639	0.358525	0.847242	1.62309	0.654527	2.10838	3.49576	23.3929	27.8463	6.71923	51.0726	64.6112	22.6651	9.75222	11.4172	2.92553	131.69	134.554	7.84606	107.958	124.572	36.8865	17.5676	21.6389	9.34325	59.3677	68.1928	16.5357	99.7627	106.856
2.24055	8.67469	12.9943	0.242137	0.660615	0.740676	0.712192	1.5774	2.77353	0.479329	1.20737	2.25975	1.03941	2.30851	4.61002	0.581264	2.06673	3.76764	1.1572	3.7063	6.52676	0.502859	1.36539	2.37045	0.460014	1.55882	2.42875	1.41521	2.79131	4.18018	63.2247	72.171	15.1356	4.04433	5.69406	3.1003	62.373	66.6086	9.37618	101.568	114.889	31.1633	16.0821	22.3846	15.0475	104.801	162.303	68.2062	48.0279	84.6059
3.04591	8.03568	13.242	0.397277	1.02973	2.00844	1.09828	2.44848	4.16052	0.836677	2.00141	3.37973	1.06807	2.5942	4.07773	0.928213	3.26452	4.88561	1.80864	4.55571	8.52083	0.476426	1.75431	2.69045	0.975015	3.54099	5.61048	13.6176	16.5802	5.84341	57.6929	66.0886	15.0933	5.64615	7.76756	4.97554	97.6576	104.402	11.9119	108.034	124.487	34.9214	26.3336	35.5904	20.3764	59.6939	67.4495	22.601	101.462	110.563
1.91885	7.34027	11.4849	0.212216	0.603684	0.894133	0.372018	1.09235	1.47321	0.571531	2.32723	3.36274	0.50952	1.59229	2.88348	0.68678	2.64398	3.67531	1.22243	4.97155	7.17974	0.359441	0.836225	0.891646	0.432584	1.93919	2.97729	74.329	79.1983	7.23425	70.1873	92.5553	39.1611	6.26438	10.0344	7.04284	101.736	109.887	12.5802	100.383	112.648	24.3227	28.9628	39.0102	20.0334	74.4758	99.5182	35.3465	92.9407	102.274
1.64012	5.52668	8.71356	0.316955	1.00827	1.66032	0.823721	2.63364	3.92308	0.368114	0.775634	1.54657	0.571722	2.32228	3.26532	0.526463	1.99308	3.42735	0.824923	2.48241	4.27098	0.241666	0.821457	1.461	0.526656	2.5389	4.12909	14.8933	16.8056	3.51333	71.2883	80.9256	19.7308	2.17906	4.55317	5.31351	106.504	109.338	7.53561	103.351	114.413	25.2165	12.236	14.7718	4.438	81.4328	106.292	34.3713	88.0503	97.2006
2.08857	4.61562	8.58585	0.544913	1.04936	0.927286	0.418573	0.84689	1.59986	0.437396	1.03804	1.53139	0.609196	1.62066	2.70342	0.545193	1.35791	2.52653	0.953503	2.34558	4.52424	0.346847	1.40859	1.97484	0.536914	1.55578	2.94056	18.2286	19.1286	2.39115	38.5874	46.3207	13.3479	1.21879	2.81959	3.66089	109.827	113.517	7.37528	104.153	114.41	21.541	21.3966	25.0049	7.30464	58.4133	68.918	15.1658	97.2605	100.847
[truncated: 4 more columns]

## Sheet: sq_dot3
P_acc_z_mean	P_acc_z_max	P_acc_z_rom	P_acc_y_mean	P_acc_y_max	P_acc_y_rom	P_acc_x_mean	P_acc_x_max	P_acc_x_rom	S_acc_z_mean	S_acc_z_max	S_acc_z_rom	S_acc_y_mean	S_acc_y_max	S_acc_y_rom	S_acc_x_mean	S_acc_x_max	S_acc_x_rom	T_acc_z_mean	T_acc_z_max	T_acc_z_rom	T_acc_y_mean	T_acc_y_max	T_acc_y_rom	T_acc_x_mean	T_acc_x_max	T_acc_x_rom	P_or_z_mean	P_or_z_max	P_or_z_rom	P_or_y_mean	P_or_y_max	P_or_y_rom	P_or_x_mean	P_or_x_max	P_or_x_rom	S_or_z_mean	S_or_z_max	S_or_z_rom	S_or_y_mean	S_or_y_max	S_or_y_rom	S_or_x_mean	S_or_x_max	S_or_x_rom	T_or_z_mean	T_or_z_max	T_or_z_rom	T_or_y_mean	T_or_y_max
4.812	9.62605	17.3966	0.646428	1.80945	2.89029	1.3134	3.25676	5.43137	1.68588	3.03177	5.21402	2.26776	8.04957	11.803	1.81639	6.64396	8.9791	2.93353	7.44374	12.5431	1.04391	4.96498	6.73104	1.07798	3.71191	5.93877	15.1374	17.1428	3.80794	48.7507	56.0633	19.9279	6.48962	9.5701	6.0504	112.456	119.084	18.0837	106.217	121.968	36.605	15.6499	18.5918	5.93899	59.2337	68.0789	14.6495	92.3404	96.3249
2.80447	6.31869	10.8621	0.452205	1.28711	2.39205	0.435948	1.24549	2.15584	0.780658	1.83256	3.06677	1.14718	3.29951	5.38847	0.97409	3.46046	5.03292	1.86248	4.13807	6.76885	0.492767	1.79545	2.98232	0.555472	2.29354	4.20881	17.5404	20.6254	6.03007	39.8174	61.5976	38.6369	4.9957	7.04892	5.05794	105.294	111.176	13.0416	101.516	121.762	44.3752	26.9576	31.8437	10.6246	54.671	73.0694	32.0301	102.928	107.782
2.42961	5.88846	11.5942	0.175961	0.703263	0.973455	0.587761	1.62055	2.5516	0.962362	2.64221	4.66555	1.14063	4.13444	5.43023	0.915114	3.95167	5.3532	1.49563	4.09476	7.72755	0.550218	2.41496	3.21774	0.508216	1.81764	3.2829	16.9791	17.9433	2.04286	58.5665	64.775	12.2849	3.22501	3.897	1.76782	97.8347	102.235	7.83391	104.222	126.104	40.5687	5.95671	12.9528	14.7853	64.5246	70.4333	12.0513	91.2964	94.2093
3.59915	8.57932	15.0351	0.28479	0.735952	1.46445	0.717098	2.41227	3.35602	1.54048	3.68017	6.74499	1.49085	5.15534	7.4076	1.80537	5.23816	8.07369	2.3372	6.06219	10.2063	0.868959	3.52769	4.69202	1.05536	3.25156	6.1683	10.3135	12.5962	4.10773	63.9393	66.663	7.29168	13.0431	14.6214	3.66019	91.5774	100.619	18.0921	97.1519	113.642	34.4146	24.2733	36.0242	25.2766	67.4468	77.9241	19.0064	90.6776	98.8505
6.21621	12.7685	23.185	0.889875	2.71468	4.66261	1.73505	7.57568	10.8256	1.41764	2.85878	5.19091	2.07974	10.8636	14.0389	1.90225	11.024	13.4863	3.32205	5.84842	11.4987	1.13249	5.86114	8.46696	0.924914	2.56035	4.96546	30.1028	31.8518	4.97422	52.5399	61.2768	14.0989	14.1409	17.8593	6.2072	92.722	98.6699	17.2476	99.3423	111.386	32.2014	20.037	25.5338	15.9371	52.329	58.7899	18.6036	91.4483	97.8186
2.44975	7.2779	11.7285	0.314142	1.05828	1.66667	0.808729	1.6344	3.21593	0.585526	1.62981	2.64	0.689298	2.1932	3.73212	0.918106	1.94893	3.57914	1.37274	4.76623	7.77053	0.318739	1.30895	2.03964	0.460015	1.52713	2.49449	25.5984	30.5226	10.6079	48.858	63.8267	30.4242	8.10602	12.3756	8.19597	111.524	118.998	14.1814	108.02	126.374	33.9529	7.81168	11.581	7.69493	65.0707	81.6245	25.8302	102.721	108.687
0.687028	1.75213	3.40967	0.0728233	0.228362	0.410647	0.112469	0.341927	0.501181	0.25503	0.602835	1.02822	0.233858	0.576912	1.0124	0.272382	0.657362	1.1183	0.473556	1.18464	2.25463	0.146222	0.322315	0.610869	0.106566	0.296011	0.565069	60.5584	62.9664	4.30636	56.5668	62.0227	10.6316	8.70746	9.86774	2.41565	91.9844	102.914	17.8064	99.2416	124.884	45.2167	28.6948	42.6914	25.3253	32.6965	47.4556	36.842	111.751	136.558
1.80353	4.69631	8.59755	0.664522	1.35084	2.11604	0.62222	2.40318	3.40919	0.468627	1.27344	2.11162	0.813558	1.85221	3.40535	1.18934	2.82338	5.29188	0.913721	2.63769	4.70269	0.402546	1.31284	2.30949	0.665294	3.38826	4.56011	31.3244	38.2885	16.7919	51.6536	61.7327	18.3496	16.5112	26.4491	17.2002	99.6654	105.309	11.1335	95.2696	107.061	25.6621	14.4027	18.738	10.2516	83.4983	106.186	36.1771	80.6341	96.969
1.41305	3.59586	5.37987	0.159478	0.363146	0.720221	0.321497	1.06762	1.73286	0.349951	0.713631	1.17709	0.454728	1.33199	2.0831	0.477942	1.03764	1.76449	0.886131	2.01853	3.30974	0.208929	0.518163	0.988603	0.265055	0.768321	1.49056	9.09414	11.3922	4.44545	39.9433	49.0521	17.1323	7.09149	8.15833	2.0686	93.0429	95.1664	4.49337	90.4679	97.7855	15.1013	20.4943	22.5533	4.70654	37.9988	47.2523	15.8226	117.421	124.622
1.62385	6.33697	10.2175	0.305742	1.05325	1.72059	0.621438	1.53742	2.55353	0.442503	1.57033	2.56395	0.522764	1.48728	2.56232	0.573901	1.84505	2.93343	0.931397	2.66283	5.23066	0.229985	1.0759	1.40643	0.237638	0.72935	1.29239	16.0583	18.3532	6.28495	73.3548	90.9957	26.0519	1.72145	3.24388	2.9461	90.3878	97.1373	14.8987	93.0567	105.425	31.8676	26.8452	35.9042	22.2617	115.184	170.846	70.9113	49.774	95.2118
2.74692	7.06266	12.6963	0.576458	1.86031	2.35403	0.649107	2.09937	3.24138	1.09028	3.09281	5.30622	1.37356	3.84719	6.18935	1.65121	5.78627	9.60542	1.94844	6.47999	12.5568	0.768802	2.50466	4.1532	0.651985	2.1621	3.83932	99.0666	101.387	4.93672	47.1133	52.1517	9.43529	7.06484	8.43959	2.50976	82.2137	94.5794	21.7723	104.419	128.544	40.7468	21.6193	36.2456	28.6468	57.5714	67.3508	20.3756	89.0131	98.8706
1.9	6.23032	10.405	0.296109	0.744529	1.35661	0.572958	1.73685	2.59704	0.734931	2.40734	4.08555	1.22125	3.91097	6.7141	1.0733	3.52269	5.71492	1.54692	5.09818	8.43416	0.457836	1.35793	2.29787	0.481782	1.93846	3.07874	37.5564	39.3507	3.60531	63.5806	68.0023	11.8134	14.11	18.3866	11.0889	92.8581	99.8769	11.6129	98.5549	114.154	28.6096	20.0491	28.0069	12.7335	50.079	59.9771	24.6505	100.557	118.392
1.58067	6.20494	9.31952	0.17449	0.526763	0.944259	0.485444	0.988439	1.88185	0.359911	0.842235	1.67606	0.513655	1.57042	2.55374	0.493472	1.3587	2.13141	0.791294	2.82272	4.77521	0.325422	1.21168	1.98456	0.458036	1.31142	2.3667	12.5485	15.415	7.1717	50.8579	67.3017	30.6683	14.2139	16.4161	5.42979	92.0193	96.4652	8.56403	93.3498	111.446	31.6797	12.8135	15.9806	5.70174	63.5597	122.101	73.2541	92.0718	103.351
3.63413	10.6807	16.7059	0.585539	1.69241	1.93399	1.10285	4.02501	5.2296	0.634264	1.23495	2.45021	0.951387	2.63354	4.77872	1.31262	5.22106	7.09516	2.04097	5.40711	9.559	0.547391	1.26545	2.42647	0.460264	1.68186	2.32127	12.1908	15.7677	5.31173	59.7988	69.6291	18.9895	6.59073	8.41724	2.77542	104.534	109.92	9.32393	93.602	101.848	21.3016	14.4617	18.0779	11.1084	99.5671	138.688	51.4115	84.5147	97.2376
1.81445	6.43546	9.84516	0.269517	0.957832	1.59423	0.700482	1.59618	2.44115	0.502492	1.06726	2.09098	0.924761	2.54004	4.49649	0.613172	2.92916	3.81923	0.988222	3.57906	5.73004	0.504083	1.86118	3.21542	0.544482	2.16884	3.47306	48.4282	49.3243	2.05706	43.9849	50.6773	10.7262	3.32627	4.90302	2.87466	83.1661	86.4494	5.2181	91.735	105.099	29.6022	3.71142	5.95497	10.8276	70.7359	89.2397	30.2458	81.9097	93.8166
3.15531	9.53143	14.0669	0.704018	1.45609	2.59619	1.03886	3.34596	4.79484	0.54795	1.28425	2.54626	0.841386	2.64985	4.35202	0.676246	2.2329	4.05073	1.45318	4.8089	7.83085	0.382482	1.50292	2.28267	0.789639	2.20567	4.33735	25.9073	30.072	6.61869	50.9329	59.2001	15.5643	11.6118	14.0174	4.50044	95.7083	103.372	13.9354	107.058	123.503	33.814	18.7388	21.6634	6.47252	59.072	67.4027	33.5544	95.7899	102.157
2.93777	16.5292	22.4601	0.559331	1.41722	2.65911	1.30165	3.89848	5.74649	0.639985	1.50426	2.76172	0.989722	2.93541	5.27516	0.954355	2.35544	4.43293	1.44206	6.57266	10.0761	0.532908	1.76794	2.918	0.448616	1.53487	2.66544	11.2888	16.8112	9.06158	76.8257	94.55	25.4924	12.0678	13.252	2.53748	97.1545	107.074	21.1948	105.864	123.523	39.5182	22.8892	26.7631	9.95654	104.801	162.303	68.2062	48.0279	84.6059
3.06746	7.26853	13.5141	0.662933	2.23336	2.88388	1.16887	2.04942	3.73856	0.845823	1.67815	3.24522	1.18382	2.69435	4.59105	1.00135	3.20266	5.33776	2.25839	5.44558	10.3398	0.603144	1.55764	2.88748	1.24784	4.35538	7.0892	14.9698	17.4303	4.5374	50.6344	58.6919	13.5553	5.74734	9.52108	7.517	95.4047	99.9055	10.0044	106.014	122.285	35.4077	12.4812	18.2052	11.3047	55.8653	64.3325	20.7742	88.8089	95.719
1.84806	7.5162	10.8374	0.188953	0.505505	0.993962	0.357291	0.748325	1.48971	0.53853	1.49161	2.45745	0.425468	1.38215	2.56043	0.841922	3.03795	4.69111	1.39501	5.65198	8.11693	0.212427	0.70337	1.31205	0.436624	1.16055	2.27979	55.919	58.6493	5.67911	65.9949	82.249	28.4488	9.75686	12.6128	5.0578	105.238	110.97	9.41742	97.6775	107.637	19.0242	20.5727	27.881	11.5811	63.0708	71.4253	15.9619	102.802	113.587
1.4952	5.04467	7.80204	0.334014	1.00406	1.92545	0.842951	2.75849	4.25114	0.293103	0.708418	1.33289	0.406689	1.18882	2.04684	0.651071	1.47812	2.78984	0.677856	2.11707	3.89401	0.377603	0.854063	1.20319	0.428928	1.91486	3.36765	16.3872	17.5015	2.48642	56.538	65.9989	15.0947	1.2528	2.88522	4.151	119.034	122.884	6.78462	96.6151	107.367	22.626	10.6628	13.1735	5.79222	78.1179	83.5135	13.2803	93.8754	100.128
2.87924	9.3994	13.2103	0.741176	1.64809	1.67798	0.763483	1.82147	2.69861	0.618884	1.45501	2.25103	0.808593	2.41947	3.58154	0.765398	1.67214	2.83957	1.5833	4.73406	6.96542	0.29979	0.761428	1.2586	0.418894	1.11579	2.03116	7.62876	8.99596	3.19755	51.6424	58.8548	14.9311	1.55455	2.601	3.0739	106.227	110.952	9.17856	98.3416	111.442	28.1073	13.2007	16.5529	5.96736	75.555	140.016	82.0463	74.3615	97.0867
[truncated: 4 more columns]

## Sheet: sq_mtw
P_acc_z_mean	P_acc_z_max	P_acc_z_rom	P_acc_y_mean	P_acc_y_max	P_acc_y_rom	P_acc_x_mean	P_acc_x_max	P_acc_x_rom	S_acc_z_mean	S_acc_z_max	S_acc_z_rom	S_acc_y_mean	S_acc_y_max	S_acc_y_rom	S_acc_x_mean	S_acc_x_max	S_acc_x_rom	T_acc_z_mean	T_acc_z_max	T_acc_z_rom	T_acc_y_mean	T_acc_y_max	T_acc_y_rom	T_acc_x_mean	T_acc_x_max	T_acc_x_rom	P_or_z_mean	P_or_z_max	P_or_z_rom	P_or_y_mean	P_or_y_max	P_or_y_rom	P_or_x_mean	P_or_x_max	P_or_x_rom	S_or_z_mean	S_or_z_max	S_or_z_rom	S_or_y_mean	S_or_y_max	S_or_y_rom	S_or_x_mean	S_or_x_max	S_or_x_rom	T_or_z_mean	T_or_z_max	T_or_z_rom	T_or_y_mean	T_or_y_max
3.21513	7.65501	13.8605	0.276739	0.518825	1.01563	0.982566	2.00138	3.84847	1.05251	2.16567	3.82768	1.02216	3.04608	5.31638	1.79963	4.83603	7.10492	1.88385	5.36138	8.50268	0.618911	1.79804	3.54314	0.862333	2.43857	4.82831	10.2054	11.5199	2.94689	66.0465	70.0777	8.44186	1.84912	2.84829	4.74121	167.752	169.57	5.15377	112.164	125.83	28.3972	9.44831	19.5042	22.0158	109.619	119.684	16.2697	80.4765	97.954
1.59357	4.27756	7.32123	0.111089	0.36403	0.692178	0.338825	0.812768	1.40606	0.507141	1.25717	2.14359	0.207484	0.778478	1.30562	0.921632	1.90199	3.73036	0.898268	2.24251	3.7635	0.215705	0.737062	1.40941	0.315806	1.25023	2.07509	1.48004	2.71312	3.84576	47.3185	70.168	42.5476	3.23061	4.68928	3.55544	144.031	149.953	10.2581	112.114	126.43	30.1511	10.2677	18.3087	17.8323	121.715	137.008	24.7815	79.9169	100.466
1.06581	2.72651	4.78827	0.109526	0.436915	0.676228	0.311432	1.19508	1.75544	0.314936	0.798858	1.42065	0.329178	0.706226	1.31425	0.450741	1.92792	2.83434	0.567275	1.53069	2.64251	0.228835	0.611486	1.21983	0.245478	0.625921	1.24757	10.2064	12.5088	4.39704	55.6588	63.7234	14.8428	1.14283	3.3718	3.80793	161.67	167.563	9.68386	113.111	127.743	26.9295	16.5335	28.4449	25.5531	102.083	109.732	12.7707	78.7429	91.707
0.79084	1.69598	3.03195	0.0340451	0.132604	0.217149	0.19072	0.493383	0.876371	0.310075	0.564094	1.08583	0.279736	0.895658	1.47645	0.436565	0.925216	1.51327	0.403327	0.863083	1.57762	0.247342	0.945113	1.56183	0.205978	0.516443	0.926063	1.14195	3.40295	4.01676	67.6393	74.0408	13.5128	8.54993	9.60187	1.79686	157.414	164.398	12.2563	118.652	132.991	25.9521	14.0201	24.7362	24.4492	112.174	119.897	11.9181	77.5338	96.3262
4.63352	13.6734	22.4572	0.185975	0.425962	0.805602	1.46729	3.03622	5.7781	1.09691	2.39917	3.95696	1.37715	4.22214	6.78401	1.57437	5.15704	7.36458	1.95261	5.58188	9.95597	0.95405	2.85546	5.27979	0.949902	2.02705	3.99769	7.49789	9.28698	3.92609	60.2234	65.8141	12.0948	1.56581	4.06751	4.6246	163.185	174.375	18.5331	114.031	121.009	17.0582	15.4364	23.5066	20.9983	124.213	166.209	61.5015	53.3299	90.5486
1.18204	3.97954	6.5691	0.0997849	0.300532	0.555049	0.374128	0.950129	1.68922	0.326275	0.952858	1.62295	0.187846	0.541241	1.0338	0.668899	1.97854	2.99618	0.686193	2.54191	4.21933	0.177266	0.531545	0.987797	0.189411	0.723077	1.23181	5.62127	7.15656	2.91625	61.4933	74.7555	30.1036	2.5812	4.18735	5.9813	137.507	140.007	5.78526	115.169	131.108	29.7364	9.67999	19.9718	21.6335	128.203	134.801	12.347	82.4117	93.362
0.267775	0.879722	1.70208	0.0583227	0.189829	0.345466	0.090734	0.255559	0.505934	0.108233	0.38574	0.766531	0.0905228	0.336435	0.653584	0.210565	0.914299	1.40894	0.186652	0.60068	1.05743	0.0753785	0.186237	0.366135	0.142216	0.748664	1.13807	5.54897	7.66866	4.64591	61.3562	76.5594	38.5299	1.85294	4.22162	3.70173	145.32	146.967	4.06048	112.164	125.316	25.8601	9.06916	17.9515	23.8122	112.914	124.115	15.8215	82.7681	92.8984
1.00057	3.30151	5.96778	0.0833724	0.326144	0.440469	0.299178	0.668577	1.33658	0.312425	0.975549	1.61965	0.349758	0.952771	1.89304	0.603199	1.63718	2.58276	0.537152	1.82768	3.26454	0.261188	1.09428	1.98462	0.270964	0.840141	1.46073	8.75678	12.0518	6.21808	62.4396	70.552	17.6165	1.20989	2.15367	2.12237	148.619	149.925	2.96433	114.533	124.863	19.3159	10.0566	20.0784	20.1777	105.507	125.107	28.2648	81.0067	97.7528
1.06103	2.63959	4.66203	0.0534221	0.197558	0.370163	0.15038	0.624743	0.935844	0.150309	0.479954	0.819619	0.318405	1.00785	1.82748	0.355575	1.53067	2.17886	0.519018	1.41919	2.62581	0.222404	0.66338	1.17687	0.209769	0.743165	1.22308	6.54744	7.37744	1.33917	31.3217	38.7633	13.3262	1.39642	2.40225	1.89102	147.852	148.905	2.37761	109.257	110.631	3.79762	5.22094	6.88257	4.76475	114.473	121.901	13.7012	76.8233	86.2968
0.840805	2.86012	4.51014	0.0884025	0.373485	0.66384	0.284779	0.71739	1.26846	0.230144	0.596763	1.05496	0.375777	0.8428	1.5659	0.415252	1.13427	1.96562	0.379757	1.15523	2.12824	0.226788	0.520238	1.00859	0.30647	1.19247	2.1146	4.67438	6.60247	4.21906	61.4936	66.6399	10.7144	1.63425	2.68828	2.31627	164.825	170.145	9.54794	114.147	123.645	20.5743	12.5304	22.3299	21.0164	115.184	170.846	70.9113	49.774	95.2118
1.38807	4.00632	7.59259	0.100605	0.337837	0.545827	0.319121	0.699357	1.33427	0.49875	1.34212	2.4106	0.640076	1.50149	2.95035	0.809025	1.96349	3.31987	0.837833	2.22478	4.23265	0.277666	0.680111	1.28764	0.402608	0.99068	1.9402	12.8752	13.5418	1.84588	56.5481	61.1218	10.9402	0.713521	1.51961	2.29297	171.844	176.616	6.24077	116.088	135.051	32.463	10.2131	22.9498	24.835	92.9548	98.3716	11.9831	83.2273	92.6514
1.35252	5.10185	8.04295	0.180834	0.798991	1.51171	0.472295	1.36342	2.33738	0.434825	1.56431	2.49323	0.395861	1.07123	2.08047	0.932084	4.74756	6.90198	0.851603	3.6536	5.3154	0.387094	1.11174	1.9375	0.515224	1.78785	3.23668	5.96781	8.01113	4.60055	79.4891	92.7482	26.4234	5.07118	9.3148	7.09624	150.552	155.203	8.99858	120.286	136.106	30.6936	13.669	21.8646	15.6518	111.287	118.441	14.2259	78.9854	89.145
0.479954	1.67857	3.0373	0.0795308	0.228121	0.431096	0.208028	0.623621	1.07268	0.098154	0.312011	0.553328	0.108859	0.365159	0.679103	0.223532	0.657005	1.24136	0.235079	0.836914	1.47743	0.0952566	0.338269	0.596702	0.162372	0.462528	0.860363	4.67606	7.23536	5.62872	61.9198	80.422	38.6858	1.70185	3.35303	3.1896	147.922	152.072	5.7754	111.967	117.381	10.1983	7.41613	13.0319	9.91044	120.996	158.945	50.4654	75.7422	98.1785
2.53105	6.59238	12.5186	0.102258	0.422648	0.653004	0.570881	1.5549	2.87677	0.615963	1.31389	2.28427	0.355376	0.951367	1.77099	1.40907	4.81602	6.98475	1.23533	3.45008	6.69388	0.422009	1.2538	2.4157	0.692547	1.82368	3.34255	2.98915	5.40524	7.12888	63.7209	75.7696	23.7951	2.67286	3.47588	2.24334	141.499	144.638	6.24637	110.118	120.839	22.6368	12.5321	20.8075	17.5976	133.204	161.629	41.9216	64.8861	92.0485
0.746428	3.33768	4.63117	0.104067	0.450416	0.748364	0.352083	0.922184	1.50409	0.137723	0.37272	0.723242	0.301982	0.762509	1.46973	0.249288	1.10389	1.60405	0.345754	1.68637	2.4708	0.195088	0.578923	1.05195	0.270629	0.831516	1.65097	9.64096	12.4696	5.33293	62.9102	71.9719	19.9638	1.55453	3.09287	4.56681	163.695	166.916	6.33537	112.481	117.893	12.4687	9.34006	15.7744	18.858	100.56	124.73	33.8928	72.5893	92.7443
1.88762	5.29404	8.86067	0.265681	0.743768	1.26292	0.616571	1.67316	2.52286	0.361351	0.744801	1.24875	0.248373	0.874685	1.38622	0.671619	1.62815	2.52457	0.997093	2.92856	5.13782	0.327882	1.29953	2.173	0.407278	1.17497	1.96935	32.825	35.2916	8.22699	55.8187	75.2738	31.2759	1.49546	4.00554	5.14176	138.1	145.051	11.5533	117.991	128.932	23.6271	16.4019	24.3767	19.6561	126.985	165.329	54.1656	71.2987	90.539
1.55896	3.7033	6.30308	0.106799	0.424967	0.700806	0.464191	1.12777	2.07592	0.303785	0.840587	1.46097	0.423633	0.992927	1.78716	0.557001	1.32819	2.27333	0.839198	1.67443	3.25396	0.28474	0.703315	1.32498	0.352227	1.24248	2.11033	6.23228	7.57847	2.14735	66.294	72.8599	10.1744	1.25724	2.40103	2.37147	154.964	159.463	7.18495	104.67	111.255	14.5202	14.364	25.6866	24.4736	104.801	162.303	68.2062	48.0279	84.6059
2.08236	5.54913	9.17761	0.346921	0.9592	1.88259	0.672693	1.45711	2.64641	0.49004	1.08034	1.99982	0.951807	2.08291	3.35203	0.52309	1.95006	2.68181	1.09113	3.20431	5.52464	0.322999	0.899835	1.58068	0.558827	1.79525	2.953	22.3826	23.3504	2.0183	54.3078	62.4811	13.371	0.963358	2.21613	2.92216	104.082	108.618	8.03181	113.321	121.281	17.515	17.8747	29.292	26.7158	67.6386	83.6127	28.157	80.582	97.0495
1.02993	3.70864	5.74142	0.133747	0.408302	0.77953	0.16527	0.513269	0.948208	0.316075	0.72531	1.34576	0.220303	0.641996	1.13812	0.404703	1.26049	1.9163	0.779794	2.21725	3.76587	0.119539	0.458308	0.787677	0.188261	0.724073	1.16095	3.69479	6.36529	7.02881	74.1899	86.3485	21.0278	1.69841	4.00054	3.41117	137.952	148.576	15.6525	122.644	144.564	42.3031	8.93406	14.6339	9.23384	86.9384	91.9026	10.6081	108.732	124.493
1.61238	6.49192	9.68264	0.110921	0.462284	0.73381	0.789017	3.07791	4.45237	0.278699	0.775296	1.39537	0.475522	1.68947	2.77909	0.5502	2.38682	3.47974	0.76732	2.55509	4.33721	0.310179	1.18901	2.21486	0.513429	1.98641	3.20712	8.54312	12.2782	5.97511	74.6793	83.9207	18.529	2.09989	4.2471	3.59465	171.772	178.547	11.3461	117.173	124	15.9729	9.79654	15.7441	14.427	115.774	156.586	57.3064	56.7532	89.4328
1.99192	4.70226	8.24569	0.103364	0.386925	0.608551	0.467235	1.07747	1.76346	0.429777	0.896817	1.69596	0.455173	1.15658	2.06224	0.743765	1.66171	2.67453	1.14216	2.65065	4.8229	0.277315	0.754827	1.28538	0.283407	0.872104	1.50683	2.00397	5.33629	7.40608	53.159	63.697	20.1256	7.94101	9.24831	3.61452	155.324	160.762	7.82372	116.538	129.638	24.2647	7.73289	13.1703	17.8078	117.853	154.97	53.1737	64.2172	94.7749
[truncated: 4 more columns]

## Sheet: jp_dot1
P_acc_z_mean	P_acc_z_max	P_acc_z_rom	P_acc_y_mean	P_acc_y_max	P_acc_y_rom	P_acc_x_mean	P_acc_x_max	P_acc_x_rom	S_acc_z_mean	S_acc_z_max	S_acc_z_rom	S_acc_y_mean	S_acc_y_max	S_acc_y_rom	S_acc_x_mean	S_acc_x_max	S_acc_x_rom	T_acc_z_mean	T_acc_z_max	T_acc_z_rom	T_acc_y_mean	T_acc_y_max	T_acc_y_rom	T_acc_x_mean	T_acc_x_max	T_acc_x_rom	P_or_z_mean	P_or_z_max	P_or_z_rom	P_or_y_mean	P_or_y_max	P_or_y_rom	P_or_x_mean	P_or_x_max	P_or_x_rom	S_or_z_mean	S_or_z_max	S_or_z_rom	S_or_y_mean	S_or_y_max	S_or_y_rom	S_or_x_mean	S_or_x_max	S_or_x_rom	T_or_z_mean	T_or_z_max	T_or_z_rom	T_or_y_mean	T_or_y_max
7.94443	13.5558	25.9917	1.03229	3.6298	5.50019	2.55124	8.71521	13.0721	6.50701	17.5803	28.7731	2.71175	15.6407	24.4136	2.99675	10.976	18.3316	6.74571	18.911	32.3347	1.97481	11.5657	17.8772	2.29318	7.40785	14.0621	24.9852	26.0499	2.98711	74.9028	81.7736	11.2439	1.8673	2.80608	3.00673	92.8463	101.388	27.8231	101.885	113.085	29.1525	17.5454	23.2815	15.502	66.2185	75.2912	14.7093	90.3884	95.2521
3.90543	15.4052	23.4977	0.431439	1.8397	2.85237	0.749722	2.95444	4.51303	5.31009	15.2022	26.6862	2.35467	7.66052	14.643	2.84969	9.7	17.6229	5.53145	13.6616	24.0954	1.07584	4.01467	7.44076	2.10167	6.78371	11.9495	20.1835	24.6007	6.83117	53.185	66.7636	27.1596	3.63377	6.2589	4.21643	110.481	114.909	12.8301	101.688	113.922	27.2387	9.17343	13.1874	8.6946	71.9123	76.6076	9.8125	98.0326	100.999
5.01856	11.2163	20.9499	0.404881	1.121	2.02186	1.25409	5.76865	8.22584	4.12765	12.4777	22.6349	1.11249	6.46059	9.59011	1.61309	8.41885	14.2706	4.29063	9.95244	19.8992	0.534562	3.47345	5.0838	1.14633	5.59547	8.60158	15.4146	18.6586	5.63072	62.0331	75.5408	28.7699	2.15115	3.58091	3.02096	115.108	123.671	22.694	110.937	127.71	39.0204	17.3185	23.6372	14.9002	74.7958	84.068	20.0846	83.5225	88.815
5.90696	13.2809	25.2163	0.406323	0.873251	1.69242	1.64021	6.04012	8.52689	5.24171	13.7905	25.6287	1.29868	6.05867	10.827	2.54112	12.9327	19.9824	5.61162	13.3946	23.7661	1.02875	2.98143	5.36237	2.22203	11.5308	20.8461	20.1552	22.1762	4.15027	73.5574	80.9577	16.8557	8.98427	9.86663	1.94902	112.893	117.596	15.4278	107.096	119.191	36.0306	24.2946	31.1089	17.4333	84.6485	88.6776	9.74428	86.2219	94.3533
5.35651	11.1837	20.6823	0.771523	2.86466	4.84135	1.67654	7.70663	10.0448	4.22046	10.6903	18.8317	1.54532	9.89999	14.3765	2.0925	12.9186	19.1907	4.23816	8.93241	17.3646	0.996394	5.30161	8.85031	1.72949	6.09289	11.9751	28.1211	30.3146	4.74506	64.079	71.1546	15.6219	1.94421	2.73822	1.67968	94.2627	100.475	17.5184	103.734	112.624	23.8516	25.9444	32.0218	13.8182	96.906	154.823	85.5425	61.1575	89.2741
5.18414	12.8572	22.3074	0.775284	2.30475	4.257	1.76029	4.42006	7.11823	5.77818	20.6066	33.0543	1.80223	8.95679	15.3785	3.50918	15.6214	27.6923	6.09539	17.0136	28.7734	1.27664	5.06557	9.9958	2.24466	9.79581	17.5318	24.6171	29.4143	9.25872	48.7228	67.2738	32.1474	4.95077	8.77705	9.88019	96.9805	106.209	28.4869	97.9028	103.652	17.1214	25.7822	32.9797	17.8297	62.8149	71.4211	18.0161	105.304	113.9
4.58968	13.2766	25.9628	0.552921	1.66946	2.23487	0.967251	4.03875	6.01842	4.147	13.1412	22.3364	1.5818	4.68291	8.36582	2.34838	9.28055	17.9174	4.28629	13.9121	24.6739	1.32537	3.8037	5.92079	1.37308	3.50502	6.07713	48.0173	51.4306	8.15421	73.9602	83.2785	23.4361	6.59944	7.52566	2.01791	166.953	174.308	13.7382	102.146	116.17	23.8525	12.3513	16.5657	6.66022	49.3101	52.486	6.24671	93.2428	99.5784
4.75825	11.6878	22.487	0.733283	3.33243	5.31182	1.28719	6.69299	9.45189	4.45661	13.9781	24.2234	1.29896	11.0875	14.6208	2.15269	13.2611	18.5922	4.24875	11.6161	23.1079	1.0286	6.63754	10.1594	1.34304	5.13125	9.21121	25.6414	28.4663	6.64315	58.8809	72.0588	24.2305	1.95252	3.99001	5.28698	96.9293	101.956	20.1914	97.4544	101.275	11.4529	19.641	23.8093	10.3289	65.536	74.5085	21.7917	90.7616	98.1043
4.49806	12.1912	23.749	0.503012	2.29064	3.07759	1.08101	3.42128	5.05619	4.23514	12.5325	23.0794	1.49858	8.20954	13.6242	2.8839	20.6302	29.19	5.43293	12.953	25.119	1.42796	6.38566	11.1955	2.16745	8.2292	13.1014	22.7644	23.9366	2.49317	37.1276	49.8137	26.6574	0.745118	1.24552	2.38082	103.052	106.164	6.37257	93.708	99.5245	14.0658	21.0245	25.4642	11.8111	68.2544	74.2181	14.1033	99.0391	101.552
6.82561	19.7174	32.04	0.95398	3.72308	6.56285	1.90224	7.42027	10.3963	6.29687	22.8439	33.2186	1.37517	4.67225	8.32247	3.81457	16.3119	27.0356	6.32749	21.0654	30.9389	1.51035	6.90528	10.4895	2.60649	9.63007	16.2634	23.4895	26.0507	4.33354	56.85	66.9767	20.3056	1.21946	3.72444	4.48406	108.84	113.952	14.2433	101.003	110.39	26.0801	24.1719	31.353	18.5583	57.4789	61.4102	10.0224	92.8975	96.4223
7.62795	18.1565	31.4089	0.953308	4.17296	6.9002	2.04439	7.68261	12.1904	6.61141	16.2429	28.8276	2.01777	8.02768	14.7788	4.49968	15.5671	27.3733	6.53436	19.5747	32.9922	0.994064	3.58252	6.32449	2.75449	7.68999	14.9577	94.3162	95.6548	2.94548	57.795	62.7871	12.432	1.46984	3.03681	2.56886	96.6392	106.473	19.6452	100.046	111.301	18.8471	14.7944	21.9885	13.3099	76.5481	82.6092	14.8783	97.4375	98.7286
3.91422	12.2443	23.8209	0.991292	5.2256	8.64351	0.363973	1.11605	1.59989	3.04674	11.1027	21.0445	1.01629	6.53455	11.5875	1.83454	11.1548	18.5228	3.22205	10.0073	19.6061	0.560068	3.00101	5.43564	0.927314	4.04821	7.80052	89.9834	98.3393	14.1134	83.994	93.0396	23.6878	5.47754	6.33287	1.68804	99.2164	106.29	19.4591	101.204	111.065	20.9762	17.2517	26.6927	17.1057	69.921	74.0341	8.53796	94.1769	97.529
4.44088	9.57004	14.6222	0.493127	1.46172	2.26182	1.18029	3.64448	5.38357	6.4876	17.402	33.9803	1.97712	12.0841	19.4061	3.1743	20.6955	32.6752	6.03797	13.2766	24.5246	1.05018	5.15698	8.02069	2.99876	12.7867	24.6958	12.2095	13.8006	3.18826	57.4515	66.625	20.9204	4.10859	4.83907	1.31165	123.551	128.333	15.2666	104.329	116.346	26.3906	21.6272	25.6895	10.6855	89.0782	93.82	10.5371	93.2212	100.053
6.34662	12.4748	22.6505	0.766809	2.99637	4.51053	1.88795	5.30632	8.02678	5.72711	13.4009	23.5973	1.23509	4.98458	9.51212	2.28465	12.2983	18.6892	5.96511	11.6148	22.3539	0.858465	3.10086	5.53235	1.49542	5.07096	8.96248	24.1859	25.6232	3.46408	59.8304	70.8796	22.6007	2.9525	3.5397	1.21121	93.1438	96.6578	6.109	93.0627	99.8008	18.8591	28.7484	39.3987	27.1609	82.8393	94.854	21.5638	85.218	94.1599
5.00683	11.7453	21.2575	1.11884	5.17868	7.53054	0.610457	2.38075	3.5397	3.78132	11.1204	21.0039	1.49668	7.52326	11.4321	2.14757	8.24735	14.3922	4.13718	11.2669	20.3774	0.91135	4.25161	7.05976	1.41848	4.15418	6.24768	76.9496	82.6373	10.5739	72.3995	81.4736	19.3214	0.67413	1.63933	2.99122	108.751	113.28	15.3298	108.886	123.025	36.0166	18.7675	24.7975	12.2979	77.9826	91.9963	20.5933	85.0969	93.9194
4.54986	9.44452	16.5975	1.28724	4.54633	6.34617	1.17055	2.44372	4.85936	5.68557	15.8289	28.6918	2.64759	16.3485	25.7458	2.53842	16.0765	24.0162	5.9088	13.8618	26.4018	1.12716	5.10172	9.33737	1.56015	8.93515	12.3553	61.5188	64.389	4.11184	56.8725	71.5166	24.1163	4.29538	6.39171	3.59675	110.743	116.533	21.7774	115.469	132.814	45.9997	19.8008	23.1881	9.51753	52.7327	62.932	19.1164	99.8744	110.925
6.54216	18.7968	31.748	0.738236	5.47049	7.76778	2.4944	15.1708	20.8626	5.1861	20.1454	35.6017	2.63104	17.2859	25.6583	2.97172	16.3233	25.4863	5.69372	20.0949	33.5072	0.986829	5.10933	8.35663	1.22314	4.95761	9.52521	14.9727	19.6146	7.48582	65.787	75.0158	30.7801	1.19352	4.09719	5.42669	108.169	123.502	39.8423	107.622	125.526	32.8662	22.5497	30.4812	16.099	63.7274	71.443	15.8311	91.4604	96.5814
3.8443	9.43761	15.4596	0.756632	2.53587	2.4772	1.20996	4.84838	6.77868	2.68487	8.69423	16.938	1.24031	6.20468	11.875	1.30449	8.01264	11.4731	3.98517	10.5993	19.2563	1.08652	5.7145	9.76289	1.20897	4.17153	8.13718	32.5482	35.5665	7.29812	57.8201	67.8181	20.433	1.48115	2.98842	4.3827	99.9057	106.893	18.0398	109.018	122.977	31.7171	20.0024	28.5017	18.397	55.3056	61.7676	13.7429	101.982	108.002
5.26684	16.1734	28.7137	0.79465	4.29912	6.34039	0.494112	1.44347	2.41188	3.95704	16.195	27.0144	0.874207	2.83057	4.40035	2.62471	11.4155	21.0124	4.52484	15.0371	25.8834	0.383799	1.0355	1.79666	0.912154	5.89761	8.66593	80.1382	87.8639	13.2718	74.4607	82.2584	23.3181	3.36134	5.81748	5.94913	124.586	130.068	13.7235	101.081	115.125	24.3177	22.7965	30.305	14.7597	76.7906	81.9689	10.5852	94.5766	96.7344
5.00768	14.9962	26.9152	1.26278	2.42825	3.3044	1.15968	5.54723	7.87575	3.41233	11.6192	22.0381	1.20996	5.8161	10.2755	1.7348	7.60068	14.8741	3.7821	11.559	22.372	1.04805	3.82531	5.54767	1.28917	4.79039	6.52694	16.8398	21.3646	7.61397	69.5709	80.6549	26.8246	12.4379	15.8516	6.15441	121.666	127.241	20.775	104.606	119.756	29.9871	18.0042	24.6339	10.8666	79.1176	92.6045	23.1565	85.9765	91.6153
7.23459	18.0982	31.8027	1.09227	2.67094	4.20836	1.93888	10.1862	15.0312	4.36507	16.657	27.3376	2.0585	10.2839	16.1475	4.30103	16.0304	31.1204	5.99711	16.0045	26.6875	2.03324	7.66661	12.3353	0.888782	2.68215	5.23091	8.36324	14.0919	9.7759	51.182	59.1182	24.2026	8.8007	10.5578	4.02168	123.689	132.553	25.5345	88.3734	102.553	23.0917	17.9175	26.3628	16.1142	27.0527	33.4287	15.2484	88.1384	90.9841
[truncated: 4 more columns]

## Sheet: jp_dot2
P_acc_z_mean	P_acc_z_max	P_acc_z_rom	P_acc_y_mean	P_acc_y_max	P_acc_y_rom	P_acc_x_mean	P_acc_x_max	P_acc_x_rom	S_acc_z_mean	S_acc_z_max	S_acc_z_rom	S_acc_y_mean	S_acc_y_max	S_acc_y_rom	S_acc_x_mean	S_acc_x_max	S_acc_x_rom	T_acc_z_mean	T_acc_z_max	T_acc_z_rom	T_acc_y_mean	T_acc_y_max	T_acc_y_rom	T_acc_x_mean	T_acc_x_max	T_acc_x_rom	P_or_z_mean	P_or_z_max	P_or_z_rom	P_or_y_mean	P_or_y_max	P_or_y_rom	P_or_x_mean	P_or_x_max	P_or_x_rom	S_or_z_mean	S_or_z_max	S_or_z_rom	S_or_y_mean	S_or_y_max	S_or_y_rom	S_or_x_mean	S_or_x_max	S_or_x_rom	T_or_z_mean	T_or_z_max	T_or_z_rom	T_or_y_mean	T_or_y_max
7.82325	14.4035	25.3971	0.812469	3.08616	4.34718	2.79015	8.37216	12.5221	6.71879	19.072	30.6063	2.75469	14.575	23.1087	2.73657	9.33074	16.6407	7.07766	20.2626	32.657	1.96165	10.7697	15.6908	2.48489	6.81689	13.3123	21.1665	24.5466	6.83824	61.3058	69.5553	17.8646	3.94886	6.06879	4.20987	101.303	109.865	28.7705	105.15	114.957	28.4625	12.1959	15.8836	8.48565	64.1012	78.5565	20.1388	95.8448	99.4867
5.96065	18.3577	32.8369	0.767222	2.70858	4.814	1.035	6.64986	8.66817	4.40675	15.5871	27.1345	2.06298	7.73617	14.6535	2.73086	8.80348	17.5832	5.04208	14.8762	25.311	1.01664	3.10692	5.80257	1.53939	7.13386	11.9555	10.9495	13.8841	6.50327	46.7013	65.1847	39.7136	1.15041	3.16251	3.26745	93.6995	97.4336	11.403	91.0723	104.805	26.1795	15.0244	22.0201	14.1833	58.9296	67.1054	17.2963	105.072	110.79
5.91819	14.6807	25.6309	0.555602	2.12017	3.20286	1.90291	6.69987	9.88293	5.58144	18.8095	29.0242	1.50425	6.65936	10.8981	2.36467	10.6174	18.8098	5.50867	15.6075	25.554	0.731746	4.0619	6.12746	1.73751	6.67799	10.0343	20.4261	22.1019	3.55729	61.891	74.6791	26.1938	2.19124	4.90959	4.85913	110.214	117.638	20.8714	105.053	118.864	33.7523	27.7201	34.0825	14.8584	65.8471	72.4111	15.7445	89.7861	93.0528
11.2855	19.7879	34.4485	1.25669	3.40691	6.45356	3.43019	9.30612	15.3541	10.3907	26.1706	41.6087	3.38358	13.2281	20.1752	6.61666	25.658	42.317	10.5343	25.1484	38.468	2.36689	11.275	16.4771	4.67075	19.7512	34.0858	9.55638	12.1851	6.70514	74.7451	77.4194	4.65296	3.03278	5.17008	5.29605	103.501	109.362	13.3962	95.508	108.189	28.6608	18.8037	28.276	20.4048	78.7414	86.3014	15.4916	89.9059	93.2588
5.50435	11.4538	21.0867	0.595045	2.64633	4.23486	1.50321	8.19867	11.8668	5.08594	18.552	27.5874	2.50665	17.7754	27.8897	2.82245	17.4872	27.8294	5.03171	14.7657	26.1021	1.498	10.3567	16.0605	2.06952	7.62384	14.9211	28.5443	30.8102	4.1519	59.1429	73.0871	32.8313	1.74797	3.53197	3.78814	81.1287	86.75	19.5688	93.7129	102.085	19.049	12.3853	18.9575	15.5881	80.3535	107.754	41.1073	76.1915	91.5424
4.22144	11.7681	20.4135	0.68143	1.66228	3.16209	1.44243	2.37694	4.4622	5.76062	20.2731	30.4718	1.79893	9.65632	16.8294	3.79589	16.6995	31.4854	7.11994	17.3021	28.5393	1.62833	5.61973	10.6244	2.37749	10.6897	17.8579	22.8264	25.5191	4.71179	54.6153	70.2455	29.1236	6.79149	12.6144	11.0301	89.7849	98.817	26.5543	93.4172	99.3642	14.1091	25.7438	33.3255	18.9043	69.8006	74.3163	12.847	105.541	110.794
9.04457	14.0612	27	1.38466	3.80197	6.63901	2.41106	7.67687	11.8072	9.10726	16.0846	31.9538	3.02101	12.417	17.6423	5.0955	15.9357	25.7938	8.70599	16.1333	28.3006	1.7898	5.6508	10.6113	3.2146	9.19501	17.1968	51.9744	53.9263	3.12262	65.2322	69.7697	11.3262	0.363278	0.589749	1.11728	105.691	114.2	18.8111	102.826	116.448	28.9079	20.0891	25.3731	10.6238	60.8672	67.331	15.2698	96.4405	100.455
6.10945	15.8325	29.15	0.780203	4.38261	6.46089	1.49235	8.52294	11.8638	5.36832	17.5584	28.4508	2.11445	14.8034	25.9405	3.2924	17.992	29.1023	5.43605	15.0268	27.2308	1.18272	6.73992	12.7945	1.88877	5.88095	11.0845	17.8066	19.6085	3.3734	70.5457	88.3445	33.315	2.75025	6.03667	7.53912	95.327	101.756	23.0779	101.106	106.283	13.7885	18.6424	23.7665	13.1247	64.1409	69.2546	15.9071	94.7103	99.9735
6.0221	13.9792	26.8989	0.69271	3.33358	4.98495	1.48909	5.74211	8.77245	5.50823	16.5723	28.0537	1.89331	11.8759	19.125	3.00893	12.0767	22.534	5.94722	13.635	25.0089	1.4368	6.11457	10.4325	2.07352	7.32659	12.1097	22.0622	25.0876	5.13959	41.3742	50.2963	20.7441	3.48943	4.95454	2.9943	96.8675	100.514	9.236	90.6382	96.8097	15.9532	21.5228	27.1216	13.6316	58.8612	65.7579	15.4317	104.215	111.163
6.5485	17.6014	29.3185	0.961977	3.33087	5.30957	1.60976	7.81254	11.425	6.72907	25.0168	38.0237	1.37674	9.67516	12.9546	4.9718	28.7837	40.5689	6.84097	23.4982	34.1351	1.7584	11.6158	15.1562	3.18971	19.2748	26.8684	27.6579	29.549	3.91722	61.533	70.0108	17.666	1.88525	4.73974	4.88597	92.9772	98.1088	19.6014	88.4191	95.0906	20.9176	34.484	43.1624	29.443	51.4927	59.6995	14.3053	98.6686	104.949
5.09613	12.5659	22.1134	0.603473	2.37258	3.03955	1.31415	6.28335	7.86015	7.13335	21.9595	37.3242	2.48681	9.4423	15.8019	5.48743	14.8407	26.1739	6.66639	21.2799	34.5742	2.13072	7.81685	14.2702	3.96893	10.2196	19.9511	96.1133	97.4365	1.85638	55.2604	58.0991	6.66693	1.18569	2.47026	2.87188	89.7279	99.2302	15.3473	95.6449	107.464	19.5638	26.2861	35.17	15.7133	72.3285	78.3684	16.3879	99.8584	101.35
3.43412	11.7252	21.0581	0.601159	1.57503	2.93412	0.881744	2.93774	4.72824	2.68269	11.1937	19.8584	0.679985	2.61632	4.6224	1.51565	6.45642	12.1516	2.92192	10.4131	19.1892	0.459547	1.21599	2.29414	0.796558	2.82002	5.12162	57.1394	58.5304	3.18619	68.8303	73.983	14.0929	0.563973	1.67535	2.57922	97.815	105.849	18.3384	95.6271	105.077	16.2275	22.9459	31.6122	12.812	65.2239	69.5399	9.81052	95.0897	99.2583
6.4338	17.3391	25.227	1.2176	5.00665	8.03001	1.75943	8.44837	11.6976	6.09448	17.539	33.4422	2.74936	19.2592	28.6518	2.72226	12.613	20.5631	6.1203	14.7862	25.955	1.631	9.39425	15.4968	2.86715	12.3225	23.4065	8.71295	11.49	5.57859	54.918	71.2662	33.249	2.07857	2.84675	1.37739	88.5401	92.8897	13.8016	103.854	116.8	30.6199	19.1808	25.3386	17.6237	73.7942	81.5347	16.8907	94.4225	101.088
4.41946	11.0033	21.8992	1.97594	6.13416	10.6753	0.756841	3.35265	5.65526	4.51916	13.7999	24.5912	0.786153	2.80773	5.21971	1.87256	7.0581	13.1283	4.81505	12.1801	22.9908	0.681713	1.94332	2.96473	1.41322	4.647	8.83057	49.6775	53.2525	10.559	52.9723	60.8866	22.013	2.46829	3.81761	2.62959	80.2331	84.7171	7.47835	83.7824	87.0105	7.66333	29.4334	38.2643	23.8822	74.4122	78.1208	7.71184	98.0195	99.6944
7.0911	19.0796	33.5396	1.35819	6.10091	9.22675	2.37105	10.5719	14.6403	6.45828	20.9283	31.7277	2.60528	14.7813	23.2274	2.97795	14.4957	23.4127	6.50961	20.1909	32.6526	1.53282	9.52053	14.3644	1.6776	4.44778	7.66548	52.5763	54.7561	5.24056	59.639	70.4837	23.5983	1.09726	4.7095	5.75442	91.8626	99.7071	23.1568	100.997	115.435	37.2258	26.6959	33.8512	18.435	72.3392	81.4826	17.5658	84.6916	94.1604
6.19486	12.6454	23.3592	1.18059	2.37439	4.12907	3.01436	10.3016	14.2712	5.77786	16.7122	30.2718	2.39046	14.6096	22.9088	2.53867	15.0314	20.7638	5.79042	12.8047	24.5941	1.09761	4.25616	6.67446	1.85335	9.58598	13.6632	7.90921	11.1747	7.8871	50.908	61.9559	21.7219	9.25639	11.4409	4.48441	110.171	118.877	26.8365	116.737	136.638	48.6502	24.9672	29.7305	12.5026	62.4664	74.9855	19.6155	102.875	113.214
6.71759	19.2954	32.9116	1.119	6.48907	9.68616	2.4121	12.8948	18.7921	5.27111	19.7365	31.9032	2.79537	17.1829	26.6211	3.41653	17.7016	27.0285	5.71498	19.0257	30.5974	1.37038	6.03331	10.012	1.6629	4.9264	9.68047	19.5021	25.1681	9.87169	59.9345	68.5052	29.3572	3.3144	7.22917	5.63846	95.2612	107.39	34.4605	103.535	119.322	30.554	24.4767	36.6052	24.2758	78.5856	86.7353	20.8306	87.148	93.9458
5.06007	11.7604	19.4228	0.844212	1.80031	3.57261	1.79459	5.39905	8.55203	4.4001	11.1351	22.0763	1.7328	9.16293	13.413	1.61427	8.81337	12.2371	4.85798	9.5698	18.3289	1.27612	5.09077	8.583	1.20525	3.36745	6.39062	24.1339	28.7834	9.79718	54.1142	64.6372	22.0602	4.39409	6.91611	6.48404	91.9279	100.639	24.0568	107.873	123.303	37.9743	32.9035	42.8782	25.1686	56.547	66.3164	27.6396	100.566	110.58
4.89651	12.0006	23.9701	0.741638	3.50326	5.54446	1.57108	4.67583	7.55952	3.77789	13.1398	23.8045	0.993535	3.9789	5.94005	2.3602	11.9521	17.6635	4.31393	11.444	21.9303	0.488294	1.68938	2.50636	1.00855	2.65527	4.93515	74.5669	78.0368	5.56481	68.8024	78.437	25.8806	7.92812	11.3389	5.55248	105.539	110.258	12.5087	95.7004	109.397	20.8276	26.9977	36.1144	17.3937	66.6236	71.2853	11.0962	97.919	100.742
3.50139	8.49198	15.1011	0.818728	1.99816	2.7636	0.830394	2.97953	4.88074	3.04096	7.60127	11.8293	1.01378	2.65003	5.13885	1.82552	8.74395	13.464	3.57764	8.31956	13.1964	1.0053	3.63815	6.43342	1.29943	6.40841	9.72345	2.64414	3.98837	2.83144	65.284	66.6646	3.58272	7.46972	8.36985	1.80937	111.17	116.248	7.91393	102.933	110.655	13.6903	16.2261	19.4888	5.88549	72.9073	74.6217	3.57546	97.2721	98.5055
6.46206	17.449	29.6465	0.969424	4.11434	7.67331	1.74314	7.00927	13.8547	4.69769	16.9787	27.8785	1.77277	8.15092	15.239	3.17613	13.8874	22.4467	5.34716	15.5046	26.2414	0.88055	4.03165	7.26158	1.69664	6.62448	12.1068	23.4084	28.7923	8.154	44.9879	53.2134	25.1081	3.03908	6.33598	5.81151	120.002	130.581	27.2003	100.386	117.471	26.4574	22.5337	31.5751	13.3905	54.6926	59.305	11.2128	102.661	110.892
[truncated: 4 more columns]

## Sheet: jp_dot3
P_acc_z_mean	P_acc_z_max	P_acc_z_rom	P_acc_y_mean	P_acc_y_max	P_acc_y_rom	P_acc_x_mean	P_acc_x_max	P_acc_x_rom	S_acc_z_mean	S_acc_z_max	S_acc_z_rom	S_acc_y_mean	S_acc_y_max	S_acc_y_rom	S_acc_x_mean	S_acc_x_max	S_acc_x_rom	T_acc_z_mean	T_acc_z_max	T_acc_z_rom	T_acc_y_mean	T_acc_y_max	T_acc_y_rom	T_acc_x_mean	T_acc_x_max	T_acc_x_rom	P_or_z_mean	P_or_z_max	P_or_z_rom	P_or_y_mean	P_or_y_max	P_or_y_rom	P_or_x_mean	P_or_x_max	P_or_x_rom	S_or_z_mean	S_or_z_max	S_or_z_rom	S_or_y_mean	S_or_y_max	S_or_y_rom	S_or_x_mean	S_or_x_max	S_or_x_rom	T_or_z_mean	T_or_z_max	T_or_z_rom	T_or_y_mean	T_or_y_max
8.84114	14.9294	27.9836	1.06893	3.7099	5.92108	2.7985	9.17323	13.8275	8.02033	20.6345	33.4789	3.01634	14.0013	21.6897	3.37143	14.4729	21.2488	8.01423	21.9973	34.0859	2.07061	12.0316	16.8478	2.84717	8.62338	16.0776	17.3477	19.066	4.0628	56.0736	63.8742	15.2935	9.81945	11.5243	4.7541	103.155	118.965	39.5262	105.082	120.916	37.3156	20.028	23.7067	7.06197	56.3279	69.5062	20.4198	92.5268	95.8845
6.30168	16.837	31.1935	0.700754	2.64166	5.20742	1.1887	5.8733	8.17903	4.92898	16.231	27.4234	2.21399	7.77183	14.7301	3.14285	10.2558	20.1287	5.61264	15.086	25.8655	0.963582	3.14248	4.88642	1.42555	4.88075	7.77751	17.5448	24.3284	13.1724	46.8762	62.769	31.6139	6.7655	9.78248	5.32847	108.216	120.114	28.4853	99.3399	122.033	45.3177	25.8737	29.3254	7.61357	57.5221	70.3109	26.0008	102.474	108.247
7.07623	16.0382	30.6431	0.843598	3.38532	5.64543	2.26784	8.39987	12.0057	6.83109	19.0267	31.9895	2.09282	12.0214	16.9525	3.013	18.0468	25.967	6.61794	15.8135	26.1658	1.24799	7.68909	9.93865	2.22161	8.79139	17.368	14.7394	15.7067	1.95388	66.4576	74.8645	20.7207	2.69829	3.38034	2.0545	98.479	106.231	19.0915	102.004	119.116	40.5855	8.62379	14.9401	15.9638	66.2818	72.9375	17.2034	87.6951	92.6593
11.6326	23.2468	38.281	0.634797	2.22563	3.48959	3.48007	9.45571	14.9849	11.0998	28.9719	51.1211	4.34311	15.8155	25.9929	7.52787	30.7332	57.9703	10.6533	24.4131	36.889	2.63645	12.1087	19.8465	5.22589	17.708	34.7636	20.619	23.8806	7.13156	69.0699	75.1157	11.7639	13.3716	14.9001	2.8418	92.2891	100.235	15.6967	97.7127	109.206	26.0955	26.2188	36.0881	21.1835	70.0695	80.4609	18.3587	93.3499	96.7262
6.30796	10.622	20.9247	1.08208	2.83294	4.25579	1.57923	7.47224	9.82228	4.96963	17.7186	26.2459	2.65467	11.7577	21.6897	3.398	14.0332	23.8187	5.48901	14.0676	22.2867	1.83323	8.16516	14.4755	1.8503	6.37357	11.5426	28.477	33.3848	9.40832	57.0528	69.5496	28.4263	16.4165	20.0283	7.705	84.2362	93.2668	25.4145	94.9875	108.934	26.5844	13.5973	19.8126	14.9889	33.9906	40.8605	19.6587	95.7148	100.237
6.37802	15.2682	24.4075	1.18882	4.20239	6.27418	2.25933	6.46843	9.25501	6.11999	14.0133	27.4977	2.33206	11.5957	18.9858	3.8719	16.3239	26.0579	6.44595	12.6194	24.4746	1.54185	7.25777	11.956	2.27939	10.9011	17.2807	29.2797	34.0521	10.4485	48.1018	58.6504	23.4693	7.46168	13.7114	16.2933	109.617	120.077	31.1069	108.069	118.542	29.0074	9.6491	13.9821	9.95956	62.6984	71.0173	16.953	102.275	106.675
6.90953	13.2365	25.3742	0.695226	1.76267	3.44398	1.55703	4.45041	7.188	6.74581	12.2955	23.9705	1.95727	7.05716	11.3781	4.5054	12.2965	20.7167	7.18804	14.179	26.3701	2.02513	8.96091	16.3337	2.18951	6.95639	12.5783	55.8543	58.3887	5.35979	57.5116	65.6443	16.7773	10.327	11.3373	1.87763	89.4323	97.0817	16.3901	93.7533	104.306	22.4211	25.0705	31.0776	12.9559	41.609	52.0846	22.2048	103.097	112.573
7.70968	17.6633	32.2079	1.60658	8.52302	12.7179	1.26411	6.21338	8.85047	6.00778	19.0109	29.7859	1.60029	9.77528	18.9185	4.90227	24.8115	40.7053	6.13203	16.2408	28.7419	1.18435	7.38954	13.2482	2.20364	9.44582	17.3268	29.1852	35.033	12.1773	65.382	71.3055	13.1699	19.7811	22.6893	7.2189	109.423	116.834	23.7069	96.752	106.22	19.3954	20.2236	25.9765	13.8284	72.775	79.1648	15.9449	93.4313	98.1255
4.12429	11.7145	20.1821	0.318274	1.58835	2.19479	0.724989	2.9901	4.79678	3.28422	9.74209	17.4375	1.03409	5.5143	9.24453	1.73358	6.66545	12.5792	3.96404	9.69319	18.6481	0.939815	3.17548	5.42529	1.11987	3.62635	6.57149	5.12026	7.83909	4.54404	42.1914	52.9553	24.8145	7.92328	9.85898	4.25998	98.6713	102.289	9.18412	89.3127	95.6296	16.9114	25.5876	30.4759	12.4999	44.2701	55.7136	19.9976	109.948	118.851
6.69226	17.2233	32.8333	0.363123	1.81706	2.92501	1.74169	10.8554	14.9944	5.01962	17.3824	28.6178	2.92518	17.9665	25.7383	2.98617	18.3424	27.7705	5.85558	16.3743	28.561	1.15374	6.54249	10.257	1.73379	10.8322	18.2037	8.83226	11.2999	4.74567	76.4619	86.425	20.9316	2.66731	4.72747	3.60009	75.7573	84.2172	25.8829	98.0396	113.59	33.3588	29.7446	38.079	21.2621	30.249	46.3511	31.723	107.539	129.092
8.22739	19.2033	33.2494	1.27523	4.97171	9.12922	2.02066	7.36557	13.0899	6.9554	18.7834	34.0228	1.86381	6.06042	11.444	6.71461	22.5254	38.7643	6.90877	21.0842	33.142	1.48965	5.71043	9.98442	1.8504	5.68165	11.087	102.163	105.7	6.47018	52.1826	57.2731	13.3806	9.70683	12.379	5.06224	86.2009	104.264	31.1681	94.4943	107.978	21.2999	17.2078	27.7174	19.2568	62.9228	67.8809	13.4806	95.2451	97.6834
5.09064	17.5099	29.8938	0.76546	4.08013	7.13353	1.39516	5.55477	8.21002	3.6713	12.924	23.037	1.28866	6.83092	12.8061	2.53858	12.6362	22.566	4.28869	12.9887	22.8826	0.665596	2.20637	4.16567	1.1655	3.205	6.13091	40.0833	42.6755	5.14732	63.5199	72.7434	18.5836	13.7029	18.8933	9.73482	101.956	112.977	26.6607	98.9853	111.696	23.081	16.7022	21.2703	7.53103	51.5558	58.1514	21.087	101.578	116.301
6.23546	17.2761	25.402	0.855376	3.01699	5.11155	2.07839	8.23357	11.3408	5.78922	17.1547	31.5191	2.94128	18.3012	27.8134	2.53865	15.6312	23.606	6.08505	13.6625	24.3736	2.09693	9.69114	18.1881	3.36432	15.4012	27.385	13.7352	16.8376	6.75665	46.1077	59.1525	27.579	13.9509	16.661	6.18249	88.2346	93.2763	13.7782	96.8826	110.856	33.1455	19.8487	25.8662	16.8993	58.2196	68.3148	18.5495	97.0817	100.878
6.29866	12.7343	21.0991	0.812029	2.17632	3.7848	1.69923	5.89293	7.8889	4.8936	11.6962	21.7119	1.19746	5.53463	7.47791	2.69687	12.6649	20.0071	6.18441	13.0115	24.6987	1.02999	5.80749	8.62224	1.63712	8.66451	13.9724	13.0015	16.0612	5.41646	55.7785	66.6303	25.7374	8.33106	9.53365	2.4468	144.064	152.218	17.7571	95.2143	104.738	24.8031	18.5544	25.2088	17.5649	130.046	143.055	23.2095	92.3521	97.5257
7.78952	23.1852	38.4986	0.996399	3.21532	5.66028	2.49358	11.0328	15.0444	7.08049	27.0684	37.8143	3.43896	16.9578	27.8581	3.77416	14.4193	28.0286	7.40426	24.0822	36.6821	2.13881	11.7192	18.1504	2.57236	7.75772	15.5103	43.1765	44.9529	5.09334	59.0077	72.3542	28.3413	5.39405	7.11229	3.13764	74.6818	79.7576	9.84145	95.6256	108.777	32.2951	7.09203	13.5523	19.081	57.6566	67.5732	23.1234	87.0996	93.8092
6.25907	12.8399	25.5085	1.10168	5.45231	7.92875	2.55205	9.32628	13.1899	5.54485	15.7283	30.1372	2.58037	15.4607	22.9242	2.8881	15.6542	23.917	5.56994	13.3073	24.6878	1.188	5.71507	8.68611	2.5138	9.04856	17.3518	16.9417	18.2133	3.60735	47.1827	53.3906	11.0117	7.5332	10.7441	5.90574	105.388	114.943	33.5084	112.49	130.97	47.1698	23.942	27.9732	11.4774	75.1286	90.8909	28.8507	92.5732	100.55
5.85747	17.461	28.8537	0.67282	3.56075	6.23365	1.51298	8.42251	13.7517	4.23424	15.949	26.781	1.51946	8.24469	14.5264	2.52355	13.8594	21.3246	4.85306	14.4137	25.6869	0.825384	3.8507	6.76724	1.40651	5.23448	10.0276	9.79449	13.7753	7.72021	77.2961	93.7267	34.6061	13.0151	15.6002	5.64487	104.566	123.414	39.0944	97.0127	114.138	26.7885	28.5577	36.5146	14.2036	72.1989	87.5075	24.7646	92.8149	97.1395
5.84815	12.953	22.7405	1.22075	5.47819	7.4677	2.05841	6.69206	9.73663	4.97133	15.7137	26.6993	2.72915	14.3079	23.9565	2.64312	16.2589	20.8719	5.98831	14.8274	27.2538	1.45591	4.59223	8.27925	2.6887	8.73637	15.9782	35.7456	41.3414	12.7179	50.0463	59.5548	16.3054	6.85149	10.607	6.86245	95.4278	106.452	32.5737	109.213	127.189	46.0584	17.5752	25.26	19.1987	60.7676	69.1696	28.2645	87.6782	94.7543
3.84226	10.5383	21.0283	0.41228	2.12826	3.53245	0.71808	2.75205	5.45981	2.78956	10.4734	18.878	0.702362	2.33614	4.33351	1.8366	6.99675	13.0099	3.5674	10.0537	19.9506	0.399117	0.98743	1.88525	0.492514	1.76764	2.88628	57.0919	58.5888	4.30949	72.3126	78.6168	19.1807	9.36565	12.3966	4.80962	102.373	108.442	14.8847	93.6894	103.768	15.9226	18.204	23.3596	7.97977	59.2203	62.3123	9.79224	97.9312	109.504
6.52437	17.5949	34.415	1.32889	5.8062	8.769	1.75526	6.16623	9.48397	4.77596	14.8037	25.2882	1.67749	9.96614	16.8167	2.62626	13.9408	23.1561	5.2536	15.1849	25.4602	0.963622	5.48668	8.6971	1.31988	5.74959	10.485	17.7002	20.5397	4.97562	52.7986	66.06	27.6033	0.596677	2.21711	3.174	109.724	118.794	29.879	98.9057	111.545	28.1761	14.0755	18.4887	10.9507	70.8447	79.2308	18.5829	98.1444	106.48
3.92737	17.3439	24.5773	0.985049	4.43425	6.96797	0.971661	2.89015	5.67763	2.93001	8.79108	17.2023	1.81141	9.08935	13.3413	2.3097	10.1617	16.2753	2.84894	11.0674	15.7662	0.907627	4.91883	8.14718	1.36585	6.137	10.5166	34.5468	36.1458	3.63487	65.402	68.5392	7.44087	5.59378	6.71938	2.14055	105.52	118.545	21.0618	96.965	112.734	21.369	15.6255	19.7409	6.80894	54.9194	60.5439	10.7476	96.2063	99.095
[truncated: 4 more columns]

## Sheet: jp_mtw
P_acc_z_mean	P_acc_z_max	P_acc_z_rom	P_acc_y_mean	P_acc_y_max	P_acc_y_rom	P_acc_x_mean	P_acc_x_max	P_acc_x_rom	S_acc_z_mean	S_acc_z_max	S_acc_z_rom	S_acc_y_mean	S_acc_y_max	S_acc_y_rom	S_acc_x_mean	S_acc_x_max	S_acc_x_rom	T_acc_z_mean	T_acc_z_max	T_acc_z_rom	T_acc_y_mean	T_acc_y_max	T_acc_y_rom	T_acc_x_mean	T_acc_x_max	T_acc_x_rom	P_or_z_mean	P_or_z_max	P_or_z_rom	P_or_y_mean	P_or_y_max	P_or_y_rom	P_or_x_mean	P_or_x_max	P_or_x_rom	S_or_z_mean	S_or_z_max	S_or_z_rom	S_or_y_mean	S_or_y_max	S_or_y_rom	S_or_x_mean	S_or_x_max	S_or_x_rom	T_or_z_mean	T_or_z_max	T_or_z_rom	T_or_y_mean	T_or_y_max
7.91012	14.1519	25.338	0.691578	2.63062	4.01552	2.13455	6.79237	9.75811	6.04576	15.0761	25.6187	1.82971	8.88846	14.8496	2.67198	11.2824	17.9668	6.2588	15.7909	28.8372	1.65477	7.59306	11.6826	2.16781	7.05681	12.0427	20.203	24.2134	8.82207	66.7495	70.1041	6.94332	7.67541	9.20433	4.26574	92.8463	101.388	27.8231	114.824	125.281	28.7617	9.50743	17.4209	23.6917	99.1337	109.935	20.2182	78.6399	92.905
6.77463	17.8567	32.5929	0.389187	1.40622	2.45243	1.26989	6.67676	8.76043	5.28984	14.6087	26.4775	0.83407	4.25313	8.08952	3.31318	11.7999	21.9735	5.19247	12.2561	23.1866	0.672205	2.74851	4.99367	2.1623	6.41454	11.7105	0.816035	2.18459	3.95344	43.0055	63.1515	42.2107	3.89933	6.87213	4.88193	141.864	146.288	7.01392	111.687	123.883	26.4969	10.3484	17.3481	18.3117	119.766	124.906	10.1552	86.7188	97.4049
4.99729	12.8314	23.6297	0.427751	1.38626	2.22186	1.29525	6.87132	9.9319	4.03151	11.7286	22.2602	0.86146	5.3616	7.41537	1.84657	10.4312	15.1252	4.16008	10.5896	20.943	0.588335	4.13039	5.99144	1.31969	6.81118	11.1539	7.06556	11.8943	8.08008	66.4847	78.0705	24.8025	1.72312	4.10472	4.96642	163.663	171.44	49.3467	120.928	135.27	30.4645	18.3483	28.7085	28.0283	106.233	119.471	23.5022	72.0988	87.6089
6.45385	14.236	26.9216	0.407015	1.60108	2.58189	1.66772	5.77369	8.07535	5.50939	15.6765	26.5004	0.715282	4.21048	5.45255	2.71988	10.8715	19.5231	5.79742	16.1529	27.5482	1.13541	4.08509	7.26198	2.56694	12.8513	20.8068	11.0851	13.2561	5.11535	72.6927	82.4271	20.4606	11.6682	13.5608	4.12317	134.965	139.722	9.71957	122.528	133.529	27.4129	16.6175	24.4192	27.0558	133.236	143.555	21.9908	77.1225	94.3313
5.36439	9.5046	18.5371	0.35933	1.09923	1.97065	1.53594	4.73019	7.49222	3.80178	8.68519	16.3212	0.9352	2.7809	5.21254	1.54325	5.51711	10.4265	4.01758	8.63531	16.8603	0.876906	3.5075	5.87298	1.6678	5.10376	8.36204	3.4236	5.77101	4.53289	68.819	74.545	12.6132	0.994138	1.58774	1.43453	161.133	170.454	40.4458	116.053	124.112	17.3575	12.838	19.5892	15.3507	120.692	159.106	65.3552	51.0382	86.0189
6.57402	15.5982	27.3986	0.37833	1.1802	2.09272	2.08491	6.96127	11.2191	5.51474	15.5476	26.2457	1.36704	3.40955	6.63497	2.60918	12.4914	20.955	5.86525	15.6923	28.8841	1.06677	3.9393	5.88694	1.93906	6.89663	12.0813	2.40257	4.91645	7.44453	56.5963	75.1294	34.7783	1.68124	4.12962	4.04424	145.379	162.299	25.3152	120.373	130.352	24.1956	13.7772	20.4959	18.7542	120.174	129.488	19.4578	82.3049	92.9458
4.36962	12.8791	24.9522	0.289113	0.709011	1.36955	0.924345	3.84368	6.24395	3.7994	11.9574	21.6616	0.681709	2.25885	4.45362	1.94066	7.35749	14.6379	3.9318	12.607	22.2478	0.387891	1.14622	2.10579	1.12428	3.53786	5.81266	1.18565	2.14396	4.05162	71.2278	81.2874	22.9968	0.818232	2.05926	3.78593	151.817	155.703	8.49781	112.799	123.79	18.6825	7.7678	16.5162	16.0262	104.044	107.168	5.31667	90.0707	93.0856
5.20073	11.8275	23.0025	0.562357	3.37295	4.63504	1.3274	6.15081	9.3195	4.5939	14.8613	25.4929	1.19565	7.06374	9.83142	1.86164	9.96281	17.9336	4.64018	12.9244	23.2656	0.866106	4.59989	7.40626	1.62991	4.59504	8.26754	23.0698	24.4327	2.91533	61.9002	77.0734	28.0721	2.51513	4.24641	3.33688	158.451	172.857	18.7697	118.648	125.188	17.3411	10.3644	16.7136	17.1285	94.9916	106.958	25.5416	79.7027	95.4299
5.68719	12.5993	23.7018	0.278086	1.1774	2.07378	1.24891	5.3674	7.41057	4.77205	10.9171	21.5966	1.0222	5.67635	10.3979	2.71396	13.0539	20.6452	5.04052	12.5354	24.5151	0.929091	3.29582	6.42114	2.01622	6.73108	11.455	7.99	9.99971	5.04791	40.4392	51.0623	23.4043	2.66968	5.04043	3.45196	143.022	147.511	7.70226	112.721	118.621	15.6075	8.2736	14.2784	16.9549	118.083	122.934	11.2623	83.6807	93.8548
6.78258	17.1794	31.3908	0.593994	2.21893	4.09508	1.81847	8.44264	12.2406	5.78528	19.0773	30.0309	1.11182	3.61804	6.65029	3.05139	12.5454	20.7595	5.87467	18.216	29.2257	0.765245	2.65197	4.89731	2.85262	11.7465	18.2926	4.56407	7.45638	5.09405	59.4083	68.3728	17.8377	2.88008	5.61087	6.14472	166.946	170.122	8.45237	120.779	130.337	24.7233	16.1136	23.6327	24.7609	102.044	117.712	25.9187	78.0039	93.4749
7.3258	17.7097	29.8884	0.866165	3.84714	6.6939	1.86197	6.16843	10.3301	6.10614	14.3178	25.2437	1.95452	6.34516	12.1906	3.08653	10.4995	18.7861	6.13448	15.6498	28.3363	1.27562	3.37039	6.28603	2.21889	7.03198	11.9575	23.7697	24.4825	1.78366	59.9486	65.8112	12.1128	0.375449	0.965538	1.87281	96.6392	106.473	19.6452	113.48	123.51	16.4564	8.34168	19.0714	18.2559	83.6739	88.8241	11.2238	90.7105	93.4664
4.24616	14.3886	25.4429	0.792846	4.77456	7.80889	0.95498	5.43434	7.81557	3.18308	11.7185	21.206	0.937122	6.08357	12.1377	2.01612	14.3311	22.2626	3.31088	10.8441	21.4506	0.781917	4.55739	8.87459	1.18136	5.63964	9.58803	27.7747	30.0815	4.03974	79.9222	87.9034	23.5948	3.5991	5.29021	2.58752	175.162	179.704	7.24231	118.338	132.728	27.2645	16.0159	20.9651	13.8439	83.5226	92.208	18.8715	84.9666	89.0826
6.6119	15.9318	24.1788	0.729294	3.31329	5.09559	1.95156	7.97842	11.306	5.99606	14.413	27.2063	2.10707	10.1856	16.5024	3.32687	17.8116	27.8143	5.60522	14.1444	24.8473	1.16766	4.2226	8.28452	2.20887	7.75234	14.7413	13.4326	15.7282	5.38382	56.1829	69.4179	28.6636	1.70446	2.93835	2.78451	159.525	166.605	9.9192	118.166	126.635	19.5323	8.6074	15.6255	16.31	104.301	114.916	18.3838	82.0689	94.3761
6.49205	12.7515	23.9697	0.321369	1.25564	2.19609	2.04226	5.22568	8.1136	5.59483	13.328	24.0264	0.709888	2.56619	4.84811	2.34965	11.5052	16.5447	5.68484	11.9189	23.3715	0.930729	2.68021	4.89382	1.68538	5.19357	9.40584	4.98432	8.48914	6.12018	69.9356	82.7669	27.058	0.598878	1.1011	2.1673	144.106	148.91	10.2121	118.795	130.689	29.0068	16.5986	24.5117	21.5745	126.83	142.486	26.1761	74.2107	90.5415
4.93692	11.8545	20.9818	0.435824	1.18507	2.16308	1.20535	5.86094	8.19694	3.59098	10.8445	19.1949	0.991753	3.90504	7.28148	1.75233	8.30426	13.4287	3.95408	12.1905	20.1105	1.01061	3.83087	6.62874	1.50033	3.92698	6.85848	6.39312	8.33214	3.58007	59.1951	68.6372	22.5134	0.827198	1.52953	2.92862	166.67	170.012	7.37768	117.745	128.543	23.7321	10.7223	18.3434	21.6289	98.2032	117.455	29.4954	73.0418	88.7895
5.94942	11.5999	19.3752	0.274602	0.859687	1.69966	2.13025	7.73462	10.7017	5.10641	12.6967	23.079	1.24174	4.49602	7.93962	2.11815	12.8405	20.0195	5.39867	12.177	22.7815	0.770402	3.76242	6.35081	1.43031	6.67695	9.0301	8.49268	11.0211	4.07782	52.8414	71.5471	32.4673	1.83996	2.82354	2.80096	166.708	171.124	13.8525	122.28	133.837	29.4806	18.4682	28.3869	26.7525	96.7305	123.528	41.5687	75.9428	90.8915
6.59778	20.4973	33.8864	0.510592	3.18844	4.86992	2.63635	17.6421	24.3347	5.06201	22.4998	38.3945	1.24097	6.04714	10.8397	3.39926	21.118	33.1633	5.58186	23.3748	38.2457	0.940791	4.30065	7.68955	1.47695	6.76761	13.0882	1.47738	3.52565	6.44163	64.3366	73.6014	31.0657	1.04137	2.51406	4.685	142.149	157.399	23.7533	108.272	119.961	23.7335	14.9607	28.2861	26.3626	103.747	117.666	26.2816	80.1978	87.7639
4.01014	8.58243	15.5766	0.332163	1.14879	2.03998	1.03823	3.94819	5.37125	3.0031	8.76156	15.7302	0.790766	4.121	5.99727	1.29329	7.16766	12.4472	3.62219	8.46066	15.3352	0.694479	3.04078	5.40432	0.953936	3.20072	5.88696	1.55883	4.11945	4.22728	59.1793	67.5126	19.5364	2.89827	4.15578	2.60187	149.883	155.303	8.77311	116.432	124.88	17.8858	16.696	25.0889	21.092	91.14	101.43	18.2528	87.5817	93.1495
5.15091	14.9291	27.0694	0.370846	1.51416	2.85195	0.87632	4.17438	6.60108	3.77894	14.8121	25.3965	1.13389	3.95141	7.85461	2.40144	9.88118	16.4104	4.89499	14.1995	25.7929	0.493768	1.92988	3.30304	0.87059	5.85829	8.42525	12.4675	14.069	4.48208	71.4663	80.388	24.8887	1.69075	4.16093	5.62068	135.695	140.132	11.7025	115.273	132.627	30.9559	9.29735	15.5003	12.3595	90.1787	95.5901	10.7248	106.52	123.056
5.00209	16.6959	29.0087	0.568187	2.7473	3.76432	1.29758	6.32264	9.44947	3.54462	14.7911	25.273	1.02634	5.36249	9.57842	1.76349	10.3159	18.5036	3.81045	14.7596	25.7137	0.60391	3.00018	5.43969	1.19567	6.05827	8.47845	11.9497	14.1033	3.70592	65.9757	76.4586	30.3907	2.32482	4.18199	3.75835	121.666	127.241	20.775	118.007	131.53	25.1274	10.6812	17.5779	16.478	97.7891	108.335	18.4019	78.2342	88.0953
7.40762	18.8675	34.3504	0.528439	1.76593	3.3182	2.13664	11.9854	19.9316	5.04065	19.1454	29.8083	1.14322	8.32177	12.8485	3.51562	21.0159	33.9764	6.03727	15.2676	26.7019	0.798215	2.82336	5.23498	1.46559	6.93308	12.1118	4.08843	10.6248	13.4769	61.4158	72.0638	29.4539	8.98227	12.4389	7.48683	147.55	161.843	18.5174	114.966	128.7	22.239	7.64709	18.1102	21.2591	105.115	110.182	14.69	87.0814	94.5769
[truncated: 4 more columns]

## Sheet: walk_dot1
P_acc_z_mean	P_acc_z_max	P_acc_z_rom	P_acc_y_mean	P_acc_y_max	P_acc_y_rom	P_acc_x_mean	P_acc_x_max	P_acc_x_rom	S_acc_z_mean	S_acc_z_max	S_acc_z_rom	S_acc_y_mean	S_acc_y_max	S_acc_y_rom	S_acc_x_mean	S_acc_x_max	S_acc_x_rom	T_acc_z_mean	T_acc_z_max	T_acc_z_rom	T_acc_y_mean	T_acc_y_max	T_acc_y_rom	T_acc_x_mean	T_acc_x_max	T_acc_x_rom	P_or_z_mean	P_or_z_max	P_or_z_rom	P_or_y_mean	P_or_y_max	P_or_y_rom	P_or_x_mean	P_or_x_max	P_or_x_rom	S_or_z_mean	S_or_z_max	S_or_z_rom	S_or_y_mean	S_or_y_max	S_or_y_rom	S_or_x_mean	S_or_x_max	S_or_x_rom	T_or_z_mean	T_or_z_max	T_or_z_rom	T_or_y_mean	T_or_y_max
1.73281	3.03021	5.97055	1.48748	4.70501	7.49086	1.12488	3.30694	5.77537	2.02794	7.52767	14.2699	2.43888	6.6013	12.2563	4.86966	13.7893	23.3377	3.5889	17.871	28.4929	3.75432	14.1541	26.0226	3.38102	11.7333	20.2793	20.8589	24.881	7.99471	92.8597	95.8383	9.15911	4.64314	8.01201	12.7334	70.2574	78.7236	21.7808	96.8273	126.478	55.5966	17.0939	39.9619	55.3665	58.6568	62.1328	11.3741	96.991	105.401
2.49131	5.32742	9.06013	1.38058	3.96905	6.24356	1.05399	2.47792	4.60831	2.95063	10.0076	16.8993	5.39915	12.5956	24.5049	3.65375	14.0956	21.5286	3.45871	8.41216	16.3396	4.37653	12.5082	23.3184	3.26015	10.8424	19.1924	16.2548	19.567	5.80209	73.1284	74.9432	4.05744	2.47362	6.00715	10.488	51.3795	62.0663	18.6132	96.8166	131.753	68.6061	8.66075	27.9278	34.2435	56.4581	61.8221	15.0147	100.571	110.33
1.30417	3.29854	5.16531	1.35557	3.36558	5.35592	1.17467	3.20456	5.70963	2.46258	8.02114	15.9502	5.24367	16.4169	27.9514	0.883284	3.9968	6.76937	2.92854	10.4158	20.3478	3.59676	10.2289	17.675	2.08432	5.46063	10.167	4.43277	10.6182	11.6717	74.6569	76.1592	3.20525	3.71987	9.66853	14.9489	25.9216	31.727	11.1403	101.986	137.519	66.638	12.6601	31.6924	45.2342	66.6636	72.3982	16.2791	97.03	102.68
1.42123	3.6911	5.70516	1.13593	3.12701	4.61318	0.802673	2.31489	4.53273	1.47552	4.3214	8.27531	4.05324	12.6139	21.1616	1.0083	3.68637	6.74847	2.29686	9.67803	16.9412	3.65094	13.3278	24.4383	2.05964	5.21205	10.1	14.4354	17.0152	5.60683	89.0246	89.9897	1.63294	8.50329	11.4609	5.91215	33.0576	44.6758	17.9034	96.3408	123.585	53.7715	14.8159	39.0249	44.7059	80.4478	86.2761	12.0736	96.6235	106.798
2.25284	4.81137	8.73669	1.62486	4.07444	7.36071	0.720125	2.12029	3.5506	1.60373	7.9524	13.0341	5.71032	14.741	27.7526	1.35841	5.01597	9.55315	2.92946	11.8582	20.2627	4.29949	13.1931	23.6921	2.84204	10.3811	16.7355	17.5756	21.3199	7.50199	82.2027	84.7986	5.11815	3.03067	5.78482	9.85123	52.4999	58.6193	19.5652	100.041	130.294	53.5983	19.0988	45.8332	57.2985	70.1933	78.2009	17.61	95.2494	102.549
2.65107	5.44782	9.19535	1.51161	3.88844	6.92966	1.34977	4.06847	7.31081	2.48261	9.46109	15.5625	5.12812	15.7767	29.2543	2.82389	10.1292	16.6112	2.95689	10.6782	18.8513	3.45001	8.85157	17.234	2.38451	8.5442	13.2336	20.9433	27.4354	13.4909	63.4209	65.4763	3.38359	3.91315	9.73061	14.0341	77.5466	82.421	14.8641	97.9668	124.144	50.1403	21.8463	53.5064	65.6021	61.9746	69.9921	22.7217	100.994	107.214
3.76874	8.05744	14.9015	2.49632	9.34916	13.8199	2.31725	7.29094	11.8951	3.99374	14.9599	24.2035	8.55265	18.4727	34.5823	2.03817	7.22466	11.9702	5.0437	13.7509	26.9072	5.54206	14.8416	27.1596	3.35778	10.1077	17.6164	51.291	64.1311	23.6908	84.5153	86.0505	3.14759	4.68211	8.54493	8.54634	29.7693	37.2917	15.7864	99.484	142.112	82.119	11.4891	32.2391	43.015	48.6464	63.3091	25.537	97.1478	102.879
3.42729	6.71186	12.1788	2.14565	5.64423	9.43601	1.75278	5.33213	8.36569	3.29373	11.2152	18.0715	6.09177	16.766	32.9644	3.6377	12.2947	23.5913	4.2592	16.2176	27.0813	3.95013	14.6973	28.4499	3.74673	10.9908	21.4324	15.2059	22.6127	15.0768	72.0632	75.7048	6.05452	5.47332	9.90101	8.78803	74.3546	83.3745	16.0272	97.5424	129.122	57.9761	19.4403	47.2265	59.4902	49.4927	61.1927	23.9404	97.6028	103.673
1.28358	2.9392	4.89421	1.02422	2.45982	4.15609	0.803229	2.26722	3.70493	1.6785	6.05024	10.674	3.94146	11.5134	21.9523	1.93047	7.18985	10.4099	1.93967	7.90104	13.339	3.46311	13.0353	23.9072	1.9039	5.29201	9.00095	13.5468	16.5546	6.22333	59.5744	61.0985	2.21069	2.11077	5.52682	9.17492	60.4914	69.5508	15.7405	97.4935	126.256	54.8141	18.2872	45.9929	55.4711	63.4573	72.1595	17.2199	107.391	113.679
2.22521	3.99104	7.94937	1.70305	3.89047	7.65129	0.730102	1.95704	3.67696	1.6172	6.39411	10.7301	4.54134	13.7538	22.3977	1.35101	4.39461	7.35294	3.01351	11.4133	19.7972	3.96487	13.2159	23.0494	2.53547	7.46352	14.2542	19.0819	22.7205	7.81905	71.229	74.185	5.29343	2.28378	4.90749	7.15379	61.9155	70.8207	20.7339	95.868	126.426	56.574	15.201	37.5402	51.6282	55.1161	67.2921	19.1049	102.589	107.774
2.18004	5.0627	8.70208	1.48397	3.6244	7.08562	0.791481	2.1663	3.62342	2.03537	6.861	12.2923	4.87666	13.1865	24.8038	1.82048	6.20313	11.8092	2.97152	6.91732	13.6911	3.33324	10.2532	18.1107	2.57627	8.64523	13.9107	11.7822	15.4364	7.14292	65.3601	67.154	3.73845	2.39595	6.15628	7.1263	65.2806	70.4862	14.8895	100.703	129.082	54.8608	16.36	39.5847	60.2363	58.8417	72.6559	22.1719	101.36	110.225
1.51486	3.17577	6.09322	0.740836	1.60942	2.889	0.72655	1.9808	3.19783	1.36685	4.75884	9.30389	4.44102	11.329	22.2872	1.17062	3.71804	5.93717	2.17981	5.36294	10.4202	2.38467	5.8435	10.6005	2.2534	6.48949	11.5164	57.9632	61.6984	8.1438	103.317	106.2	5.93522	4.26214	7.09538	5.39743	59.0795	64.6756	12.7077	98.6446	125.563	44.6576	14.6027	39.7183	48.4067	49.5707	55.6344	13.9117	97.833	104.739
1.00822	2.25091	4.00134	0.961744	2.22666	4.3464	0.773576	2.10982	4.04134	1.39532	5.07392	9.21572	3.69011	8.95329	17.604	1.56558	6.68798	9.50068	2.36919	9.72832	16.8391	3.47018	11.3956	20.7115	1.80882	5.99026	11.6383	27.4575	29.4433	3.81912	75.6906	77.1384	3.25348	4.96091	9.14866	7.32375	55.9704	63.6823	14.4782	101.617	128.506	55.5316	15.6958	33.4416	37.4302	69.4061	72.7257	9.41752	100.093	106.295
1.37147	3.25848	5.45313	1.25753	2.70002	5.32934	0.768916	2.50379	4.06233	1.49548	5.79481	9.14305	3.69397	11.7978	19.3651	2.30462	7.65933	14.8993	2.00383	5.6927	11.1375	3.01052	8.64754	16.7224	1.93269	6.61455	10.5461	12.8194	15.5234	6.21487	71.2085	72.5778	3.38312	4.50999	6.97444	5.12226	5.20986	14.2173	21.1784	94.023	117.569	40.4156	21.2937	50.6	60.8191	59.0296	65.2826	13.1909	98.07	105.434
1.70232	3.7984	6.99821	0.77771	2.41521	4.52099	0.962141	2.88962	4.52411	1.55127	6.50113	10.3494	3.57866	11.995	19.3584	1.80305	7.11001	10.6723	2.46425	7.02493	13.7054	2.20888	6.26932	11.7077	1.77933	4.53167	9.02539	95.3779	96.9025	4.30035	83.8889	84.7966	1.91303	1.93583	4.99701	6.99091	53.9836	59.8621	13.9491	100.109	130.023	57.4049	11.5637	26.5691	31.6136	61.6644	66.996	13.2545	97.8129	104.591
1.59332	3.63022	6.15913	1.15247	3.41315	5.19079	0.663513	2.02211	3.75472	1.52485	6.47179	10.8651	4.87425	13.8235	26.6583	1.32158	5.90539	8.79767	2.40073	10.3287	16.8072	3.35379	13.1697	22.6052	1.8528	6.23296	11.0302	10.0606	13.0967	5.25408	75.3754	77.3713	3.92318	1.50461	3.94479	5.93024	43.0252	50.9606	12.4281	102.977	138.756	68.3295	13.4997	35.4301	41.4356	56.3645	59.2443	6.61217	98.9235	103.89
1.46367	3.6764	5.82401	1.38826	3.18468	5.88934	0.912085	2.32241	4.63449	1.58151	4.96617	9.9245	4.526	11.3241	20.4958	1.8605	6.94485	11.2844	2.21598	9.60264	16.0117	2.79769	10.6227	16.5116	2.50151	6.60368	12.3294	16.3331	18.9006	4.14453	70.9379	72.1934	3.14058	3.13613	7.45454	10.7176	59.3677	75.8255	37.1052	108.382	147.385	70.5301	20.0428	42.8658	49.3695	39.2688	46.0403	13.4359	95.3589	99.6649
1.77985	4.4382	7.61821	1.80148	4.86352	8.30164	0.942753	3.08745	5.19007	1.51281	6.16943	10.3214	4.26784	12.9598	20.6359	2.10633	6.12549	10.8956	2.2543	7.85662	13.018	3.25113	8.73553	16.4231	1.9485	6.11065	9.95172	21.9263	25.8347	6.49728	73.2465	75.4256	3.80749	2.78868	5.63447	6.2423	67.4038	76.1006	19.226	98.0721	130.783	60.2249	15.9245	37.9528	57.801	51.755	61.0181	21.747	102.162	107.838
0.839387	1.79622	3.53926	1.01257	2.85524	5.37428	0.648098	1.73282	3.0064	0.928993	2.64082	5.11444	3.12995	7.06001	13.6882	1.63163	4.40249	8.02938	1.12274	3.5844	7.044	1.86878	4.3314	7.86671	0.817074	1.9519	3.84538	59.4572	63.5877	10.778	87.6066	88.095	1.07701	4.69409	6.78372	4.25739	62.7882	67.5887	12.1615	98.2524	125.52	52.3117	14.9569	34.1941	37.1687	71.2628	78.5443	18.4102	99.6246	106.929
0.851257	2.58922	4.36394	0.632662	2.14455	3.83046	0.572773	1.86996	3.40447	0.799062	2.43925	4.44052	2.79409	6.24312	10.5045	0.945385	2.83392	4.98718	1.67787	6.15832	10.0116	1.81596	5.43332	9.26844	1.33583	2.94344	5.86697	14.7365	16.4909	3.37853	79.0331	80.4617	3.19678	6.15398	8.64933	5.56092	44.7775	48.4839	6.29526	101.755	115.317	32.8755	13.1002	21.8121	20.6374	61.4793	64.2547	5.17422	93.8826	98.1646
1.91588	4.13113	7.29764	1.09363	3.60684	4.99924	0.662618	1.74931	2.93209	1.98693	8.38931	13.2622	4.65046	13.4494	24.0306	2.77427	8.96654	14.3014	3.74974	17.776	26.8876	1.51492	7.54476	11.151	4.07501	14.5469	27.1899	9.59867	15.2571	11.8668	59.7137	62.5331	7.88133	4.0661	8.57308	9.07496	58.0685	69.0675	22.1891	101.367	141.27	73.257	20.222	42.0099	40.7058	8.14827	15.329	14.5684	95.1948	102.477
[truncated: 4 more columns]

[truncated: 7 more sheets: walk_dot2, walk_dot3, walk_mtw, stair_dot1, stair_dot2, stair_dot3, stair_mtw]
